# Supplementary material for: Trends in the levels, causes, and risk factors of maternal mortality in Pakistan: A comparative analysis of national surveys of 2007 and 2019
Source: PLoS One. 2025 Jan 13;20(1):e0311730. doi: 10.1371/journal.pone.0311730 (PMC11729956; doi:10.1371/journal.pone.0311730)
Supplement: S1 File — (XLSX) [file pone.0311730.s001.xlsx]

## Sheet: Rawdata
QHCLUST	QHNUMBER	QLINE	QREGION	QTYPE	QQTYPE	TWEALTHQ	URWEALTHQ	QHREGION	PREGLOS_N	CEASER	PREG3Y	PREGOUT	HBP	DM	ANC	HBP_MEDS	FPEVERUSE	WANTEDPREG	MDEATH	AGEGP	SCHOOL	CLASS	MTONGUE	MARSTAT	HUS_AGEGP	HUS_SCHOOL	HUS_CLASS	EVERBIRTH	CEB	LANDLINE	MCYCLE	VEHICLE	TRACTOR	RICKSHAW	DISTANCEDHQ	ROADTYPE	DISTANCECITY	MCH_FACILITY	LHWPRESENT	LHWVISITS	school_sum	mean_class	hhsch_sum	hhsch_meanyrs	ancprovider1	keyvar	AGEYRS	CLASSES	PARITY
166	2	2	4	2	2	2	3	4			2	1	2	2	0	2	1		0	3	1	1	5	1	3	1	3	1	4	2	1	2	2	2	95	1	95	1	0	0	1	3	2	3		1	32	3	2
166	2	2	4	2	2	2	3	4			2	1	2	2	0	2	1		0	3	1	1	5	1		1		1	4	2	1	2	2	2	95	1	95	1	0	0	1	3	2	3		1	32	3	2
166	13	2	4	2	2	3	3	4			1	1	2	2	0	2			0	3	2		5	1	3	3	10	1	2	2	1	2	2	2	95	1	95	1	0	0	1	10	3	8		1	26		1
166	68	2	4	2	2	3	4	4			1	1	2	2	0	2			0	3	1	2	5	1	3	3	12	1	3	2	1	2	2	2	95	1	95	1	0	0	1	12	2	7.33333		1	28	10	2
166	90	2	4	2	2	3	4	4			1	1	2	2	0	2			0	3	1	2	5	1	3	3	10	1	1	2	2	2	2	2	95	1	95	1	0	0	1	10	3	7		1	28	10	1
166	101	2	4	2	2	3	4	4			1	1	2	2	0	2	1		0	2	1	3	5	1	3	3	14	1	1	1	1	2	2	2	95	1	95	1	0	0	1	14	2	13		1	19	12	1
167	44	2	4	2	2	2	3	4			1	1	2	2	0	2	2		0	3	2		5	1	3	3	10	1	2	2	1	2	2	2	95	1	95	1	0	0	1	10	2	5		1	27		1
167	54	2	4	2	2	2	3	4			1	1	2	2	0	2	2		0	3	2		5	1	4	3	10	1	4	2	1	2	2	2	95	1	95	1	0	0	1	10	1	5		1	31		2
167	73	2	4	2	2	4	4	4			1	1	2	2	0	2	2		0	3	1	2	5	1	3	3	12	1	1	2	1	2	2	2	95	1	95	1	0	0	1	12	2	7.33333		1	28	10	1
167	93	2	4	2	2	2	2	4			1	1	2	2	0	2	2		0	2	1	1	5	1	3	3	10	1	2	2	1	2	2	2	95	1	95	1	0	0	1	10	2	7.5		1	21	5	1
169	4	2	4	1	2	2	1	4			1	1	1	2	0	2	1		0	3	2		5	1	4	1		1	5	2	1	2	2	2					0	0	0	0	0	0		1	31		3
169	37	2	4	1	2	2	1	4			3	1	2	2	1	2	2		0	2	2		5	1	3	1		1	3	2	1	2	2	2					0	0	0	0	0	0	1	1	21		2
169	37	2	4	1	2	2	1	4			3	1	2	2	1	2	2		0	2	2		5	1		1		1	3	2	1	2	2	2					0	0	0	0	0	0	1	1	21		2
169	37	2	4	1	2	2	1	4			3	1	2	2	1	2	2		0	2	2		5	1		1		1	3	2	1	2	2	2					0	0	0	0	0	0	1	1	21		2
169	59	4	4	1	2	3	1	4			1	1	2	2	1	2	1		0	3	2		5	1	6	2		1	1	2	1	2	2	2					0	0	1	7	4	6.85714	7	1	25		1
169	81	2	4	1	2	1	1	4			2	1	2	2	0	2	2		0	3	2		5	1	3	1		1	2	2	2	2	2	1					0	0	0	0	1	0.571429		1	27		1
169	81	2	4	1	2	1	1	4			2	1	2	2	0	2	2		0	3	2		5	1		1		1	2	2	2	2	2	1					0	0	0	0	1	0.571429		1	27		1
170	3	2	4	2	2	1	1	4	1		1	1	2	2	0	2	2	1	0	3	2		5	1	3	2	5	1	6	2	2	2	2	2	75	2	29	2	0	0	1	5	1	1.66667		1	31		3
170	5	4	4	2	2	1	1	4			2	1	2	2	0	2	2		0	3	2		5	1	4	1		1	3	2	2	2	2	2	75	2	29	2	0	0	0	0	3	3.57143		1	28		2
170	5	4	4	2	2	1	1	4			2	1	2	2	0	2	2		0	3	2		5	1		1		1	3	2	2	2	2	2	75	2	29	2	0	0	0	0	3	3.57143		1	28		2
170	9	2	4	2	2	1	1	4			1	1	2	2	1	2	2	1	0	3	1	2	5	1	3	3	12	1	4	2	1	2	2	2	75	2	29	2	0	0	1	12	4	8	1	1	28	8	2
170	11	12	4	2	2	2	3	4			1	1	2	2	1	2	2		0	3	2		5	1	4	1	7	1	5	2	2	2	2	2	75	2	29	2	0	0	2	3.33333	4	3	8	1	31		3
170	14	2	4	2	2	1	1	4	1		1	1	1	2	0	2	2		0	2	2		5	1	3	3	12	1	1	2	1	2	2	2	75	2	29	2	0	0	1	12	2	5.66667		1	21		1
170	16	2	4	2	2	1	1	4	1		0	2	2	2	0	2	2		0	3	2		5	1	3	3	10	1	2	2	2	2	2	2	75	2	29	2	0	0	1	10	1	5		1	28		1
171	2	2	4	2	2	1	1	4	1		2	1	2	2	1	8	1		0	3	2		5	1	3	2	5	1	4	2	2	2	2	2	95	1	60	1	0	0	1	5	1	1.66667	8	1	25		2
171	2	2	4	2	2	1	1	4	1		2	1	2	2	1	8	1		0	3	2		5	1		2		1	4	2	2	2	2	2	95	1	60	1	0	0	1	5	1	1.66667	8	1	25		2
171	3	2	4	2	2	1	1	4			1	1	2	2	1	2		1	0	2	2		5	1	2	1		1	1	2	2	2	2	2	95	1	60	1	0	0	0	0	0	0	2	1	18		1
171	5	4	4	2	2	1	1	4			2	1	2	2	1	2	1		0	2	2		5	1	6	1	5	1	2	2	1	2	2	2	95	1	60	1	0	0	1	1.66667	1	0.625	8	1	22		1
171	5	4	4	2	2	1	1	4			2	1	2	2	1	2	1		0	2	2		5	1		1		1	2	2	1	2	2	2	95	1	60	1	0	0	1	1.66667	1	0.625	8	1	22		1
171	8	2	4	2	2	1	1	4			1	1	8	8	1	8			0	2	2		5	1	2	1		1	1	2	2	2	2	2	95	1	60	1	0	0	0	0	0	0	2	1	18		1
171	9	2	4	2	2	1	1	4			1	1	2	2	0	2	2		0	3	2		5	1	3	1		1	4	2	2	2	2	2	95	1	60	1	0	0	0	0	0	0		1	28		2
172	6	2	4	2	2	3	4	4			1	1	1	2	0	1	2		0	4	2		5	1	4	2	8	1	5	2	1	2	2	2	68	2	3	1	0	0	1	8	1	4		1	36		3
172	15	2	4	2	2	3	3	4			2	1	2	2	1	2	2		0	3	1	1	5	1	3	2	5	1	3	2	2	2	2	2	68	2	3	1	0	0	1	5	2	5	2	1	26	5	2
172	15	2	4	2	2	3	3	4			2	1	2	2	1	2	2		0	3	1	1	5	1		2		1	3	2	2	2	2	2	68	2	3	1	0	0	1	5	2	5	2	1	26	5	2
172	32	2	4	2	2	2	2	4			3	1	1	2	0	2	2		0	3	2		5	1	4	3	10	1	6	2	1	2	1	2	68	2	3	1	0	0	1	10	1	5		1	30		3
172	32	2	4	2	2	2	2	4			3	1	1	2	0	2	2		0	3	2		5	1		3		1	6	2	1	2	1	2	68	2	3	1	0	0	1	10	1	5		1	30		3
172	32	2	4	2	2	2	2	4			3	1	1	2	0	2	2		0	3	2		5	1		3		1	6	2	1	2	1	2	68	2	3	1	0	0	1	10	1	5		1	30		3
172	40	2	4	2	2	2	2	4			2	1	1	2	0	2	2		0	4	2		5	1	4	3	16	1	6	2	2	2	2	2	68	2	3	1	0	0	1	16	4	8.8		1	38		3
172	40	2	4	2	2	2	2	4			2	1	1	2	0	2	2		0	4	2		5	1		3		1	6	2	2	2	2	2	68	2	3	1	0	0	1	16	4	8.8		1	38		3
172	57	2	4	2	2	1	2	4			2	1	2	2	0	2	2		0	3	2		5	1	4	1		1	6	2	1	2	2	2	68	2	3	1	0	0	0	0	0	0		1	31		3
172	57	2	4	2	2	1	2	4			2	1	2	2	0	2	2		0	3	2		5	1		1		1	6	2	1	2	2	2	68	2	3	1	0	0	0	0	0	0		1	31		3
172	66	2	4	2	2	4	5	4	1		2	1	2	2	1	2	1		0	3	1	2	5	1	4	3	10	1	6	2	1	2	2	2	68	2	3	1	0	0	1	10	2	10	1	1	34	10	3
172	66	2	4	2	2	4	5	4	1		2	1	2	2	1	2	1		0	3	1	2	5	1		3		1	6	2	1	2	2	2	68	2	3	1	0	0	1	10	2	10	1	1	34	10	3
172	83	2	4	2	2	1	1	4	1		1	1	1	2	0	2	1		0	3	2		5	1	4	1		1	2	2	1	2	2	2	68	2	3	1	0	0	0	0	0	0		1	33		1
173	14	2	4	2	2	1	2	4			1	1	1	2	1	2	2		0	2	1	3	5	1	3	1		1	1	2	1	2	2	2	95	2	95	1	1	0	0	0	1	6	8	1	24	12	1
173	25	2	4	2	2	2	2	4	1		3	1	1	2	1	2	1		0	2	2		5	1	2	1		1	3	2	1	2	2	2	95	2	95	1	1	0	0	0	0	0	8	1	22		2
173	25	2	4	2	2	2	2	4	1		3	1	1	2	1	2	1		0	2	2		5	1		1		1	3	2	1	2	2	2	95	2	95	1	1	0	0	0	0	0	8	1	22		2
173	25	2	4	2	2	2	2	4	1		3	1	1	2	1	2	1		0	2	2		5	1		1		1	3	2	1	2	2	2	95	2	95	1	1	0	0	0	0	0	8	1	22		2
173	58	2	4	2	2	1	2	4			2	1	1	2	1	1	2		0	4	2		5	1	4	2	5	1	6	2	2	2	2	2	95	2	95	1	1	0	1	5	1	2.5	1	1	39		3
173	58	2	4	2	2	1	2	4			2	1	1	2	1	1	2		0	4	2		5	1		2		1	6	2	2	2	2	2	95	2	95	1	1	0	1	5	1	2.5	1	1	39		3
173	80	2	4	2	2	1	2	4			1	1	2	2	1	2	1		0	3	1	1	5	1	3	3	10	1	6	2	1	2	2	2	95	2	95	1	1	0	1	10	2	7.5	8	1	31	5	3
173	91	2	4	2	2	2	3	4	1		1	1	2	2	0	2	2	1	0	2	1	1	5	1	2	2	5	1	1	2	1	2	2	2	95	2	95	1	1	0	1	5	2	5		1	22	5	1
173	91	2	4	2	2	2	3	4	1		1	3	2	2	0	2	2	1	0	2	1	1	5	1		2		1	1	2	1	2	2	2	95	2	95	1	1	0	1	5	2	5		1	22	5	1
174	10	2	4	2	2	1	1	4			1	1	1	2	0	2	2		0	3	2		5	1	3	1		1	5	2	2	2	2	2	90	2	65	1	0	0	0	0	0	0		1	31		3
174	27	2	4	2	2	1	1	4			3	1	2	2	1	2	2		0	4	2		3	1	4	1		1	6	2	1	2	2	2	90	2	65	1	0	0	0	0	0	0	2	1	39		3
174	27	2	4	2	2	1	1	4			3	1	2	2	1	2	2		0	4	2		3	1		1		1	6	2	1	2	2	2	90	2	65	1	0	0	0	0	0	0	2	1	39		3
174	27	2	4	2	2	1	1	4			3	1	2	2	1	2	2		0	4	2		3	1		1		1	6	2	1	2	2	2	90	2	65	1	0	0	0	0	0	0	2	1	39		3
174	45	2	4	2	2	1	1	4			1	1	2	2	1	2	2		0	3	2		3	1	4	1		1	4	2	1	2	2	2	90	2	65	1	0	0	0	0	0	0	2	1	29		2
174	71	2	4	2	2	1	1	4			1	1	2	2	0	8	1		0	2	2		5	1	3	1		1	1	2	2	2	2	2	90	2	65	1	0	0	0	0	0	0		1	23		1
174	80	4	4	2	2	1	1	4			2	1	2	2	1	2	2		0	3	2		5	1	3	1		1	4	2	1	2	2	2	90	2	65	1	0	0	0	0	0	0	8	1	26		2
174	80	4	4	2	2	1	1	4			2	1	2	2	1	2	2		0	3	2		5	1		1		1	4	2	1	2	2	2	90	2	65	1	0	0	0	0	0	0	8	1	26		2
174	80	12	4	2	2	1	1	4	1		2	1	2	2	0	2			0	2	2		5	1		1		1	2	2	1	2	2	2	90	2	65	1	0	0	0	0	0	0		1	24		1
174	80	12	4	2	2	1	1	4	1		2	3	2	2	0	2			0	2	2		5	1		1		1	2	2	1	2	2	2	90	2	65	1	0	0	0	0	0	0		1	24		1
174	80	12	4	2	2	1	1	4	1		2	1	2	2	0	2			0	2	2		5	1		1		1	2	2	1	2	2	2	90	2	65	1	0	0	0	0	0	0		1	24		1
175	10	2	4	1	2	1	1	4			1	1	2	2	0	1	2		0	2	2		5	1	3	1		1	2	2	2	2	2	2					0	0	0	0	0	0		1	22		1
175	32	11	4	1	2	2	1	4			2	1	2	2	1	2	2		0	4	2		5	1	4	1		1	4	2	1	2	2	2					0	0	1	3	2	1.36364	8	1	38		2
175	32	11	4	1	2	2	1	4			2	1	2	2	1	2	2		0	4	2		5	1		1		1	4	2	1	2	2	2					0	0	1	3	2	1.36364	8	1	38		2
175	76	2	4	1	2	1	1	4			2	1	2	2	0	2	2		0	2	2		5	1	3	1		1	2	2	1	2	2	2					0	0	0	0	0	0		1	19		1
175	76	2	4	1	2	1	1	4			2	1	2	2	0	2	2		0	2	2		5	1		1		1	2	2	1	2	2	2					0	0	0	0	0	0		1	19		1
175	76	5	4	1	2	1	1	4			1	1	8	8	0	8	1		0	2	2		5	1		1		1	2	2	1	2	2	2					0	0	0	0	0	0		1	23		1
175	76	9	4	1	2	1	1	4			1	1	2	2	0	2	2		0	2	2		5	1		1		1	1	2	1	2	2	2					0	0	0	0	0	0		1	21		1
175	98	2	4	1	2	1	1	4	2		1	1	1	2	1	1	2		0	4	2		5	1	4	1		1	6	2	1	2	2	2					0	0	0	0	0	0	8	1	38		3
177	26	2	4	2	2	2	2	4	3		2	1	2	2	0	2	2		0	4	2		5	1	4	3	10	1	5	2	2	2	2	2	73	1	73	1	1	0	1	10	1	2.5		1	36		3
177	26	2	4	2	2	2	2	4	3		2	3	2	2	0	2	2		0	4	2		5	1		3		1	5	2	2	2	2	2	73	1	73	1	1	0	1	10	1	2.5		1	36		3
177	26	2	4	2	2	2	2	4	3		2	1	2	2	0	2	2		0	4	2		5	1		3		1	5	2	2	2	2	2	73	1	73	1	1	0	1	10	1	2.5		1	36		3
177	37	2	4	2	2	2	2	4			2	1	1	2	0	1	2		0	3	2		5	1	3	2	6	1	4	2	1	2	2	2	73	1	73	1	1	0	1	6	1	3		1	28		2
177	37	2	4	2	2	2	2	4			2	1	1	2	0	1	2		0	3	2		5	1		2		1	4	2	1	2	2	2	73	1	73	1	1	0	1	6	1	3		1	28		2
177	48	2	4	2	2	2	3	4	1		0	3			0		2		0	5	2		5	1	6	1		1	6	2	1	2	2	2	73	1	73	1	1	0	0	0	2	4.5		1	47		3
177	70	2	4	2	2	2	2	4	1		1	1	2	2	0	2	2		0	4	2		5	1	5	1		1	6	2	2	2	2	2	73	1	73	1	1	0	0	0	1	1.6		1	40		3
177	81	2	4	2	2	2	2	4	1		3	1	2	2	1	2	2		0	3	2		5	1	3	3	10	1	5	2	2	2	2	2	73	1	73	1	1	0	1	10	1	5	2	1	28		3
177	81	2	4	2	2	2	2	4	1		3	1	2	2	1	2	2		0	3	2		5	1		3		1	5	2	2	2	2	2	73	1	73	1	1	0	1	10	1	5	2	1	28		3
177	81	2	4	2	2	2	2	4	1		3	3	2	2	1	2	2		0	3	2		5	1		3		1	5	2	2	2	2	2	73	1	73	1	1	0	1	10	1	5	2	1	28		3
177	81	2	4	2	2	2	2	4	1		3	1	2	2	1	2	2		0	3	2		5	1		3		1	5	2	2	2	2	2	73	1	73	1	1	0	1	10	1	5	2	1	28		3
178	8	2	4	2	2	1	2	4	1		1	1	2	2	0	2		1	0	3	2		5	1	3	1	4	1	4	2	1	2	2	2	62	1	20	2	0	0	1	4	1	2		1	32		2
178	8	2	4	2	2	1	2	4	1		1	3	2	2	0	2		1	0	3	2		5	1		1		1	4	2	1	2	2	2	62	1	20	2	0	0	1	4	1	2		1	32		2
178	19	6	4	2	2	1	2	4			2	1	2	2	0	2	2	1	0	4	2		5	1	5	3	10	1	3	2	1	2	2	2	62	1	20	2	0	0	1	10	2	3		1	38		2
178	19	6	4	2	2	1	2	4			2	1	2	2	0	2	2	1	0	4	2		5	1		3		1	3	2	1	2	2	2	62	1	20	2	0	0	1	10	2	3		1	38		2
178	85	2	4	2	2	1	1	4			1	1	2	2	0	2	2		0	3	2		5	1	3	1		1	1	2	1	2	2	2	62	1	20	2	0	0	0	0	0	0		1	25		1
178	107	2	4	2	2	1	1	4			2	1	2	8	0	2			0	3	2		5	1	4	1		1	4	2	2	2	2	2	62	1	20	2	0	0	0	0	0	0		1	32		2
178	107	2	4	2	2	1	1	4			2	1	2	8	0	2			0	3	2		5	1		1		1	4	2	2	2	2	2	62	1	20	2	0	0	0	0	0	0		1	32		2
179	13	2	4	1	2	2	1	4	1		2	1	2	2	0	2	2	1	0	3	2		5	1	4	3	10	1	2	2	2	2	2	2					0	0	1	10	1	5		1	25		1
179	13	2	4	1	2	2	1	4	1		2	3	2	2	0	2	2	1	0	3	2		5	1		3		1	2	2	2	2	2	2					0	0	1	10	1	5		1	25		1
179	13	2	4	1	2	2	1	4	1		2	1	2	2	0	2	2	1	0	3	2		5	1		3		1	2	2	2	2	2	2					0	0	1	10	1	5		1	25		1
179	24	2	4	1	2	2	1	4			1	1	2	2	0	2	2		0	3	1	2	5	1	3	1	6	1	1	2	2	2	2	2					0	0	1	3	2	2		1	25	6	1
179	35	2	4	1	2	2	1	4			1	1	2	2	0	2	2	1	0	4	2		5	1	5	3	10	1	3	2	1	2	2	2					0	0	1	10	1	3.33333		1	36		2
179	68	2	4	1	2	2	1	4			1	1	2	2	0	2	2		0	4	2		5	1	6	2	6	1	6	2	1	2	2	2					0	0	1	6	2	7		1	43		3
180	12	2	4	1	2	2	1	4	2		2	1	1	2	0	2	2		0	3	1	2	5	1	4	3	12	1	6	2	2	2	2	2					0	0	1	12	2	10.5		1	31	9	3
180	12	2	4	1	2	2	1	4	2		2	3	1	2	0	2	2		0	3	1	2	5	1		3		1	6	2	2	2	2	2					0	0	1	12	2	10.5		1	31	9	3
180	12	2	4	1	2	2	1	4	2		2	1	1	2	0	2	2		0	3	1	2	5	1		3		1	6	2	2	2	2	2					0	0	1	12	2	10.5		1	31	9	3
180	23	2	4	1	2	3	1	4			1	1	1	2	0	2	1		0	4	1	3	5	1	4	2	10	1	6	2	1	2	2	2					0	0	1	5	2	5.5		1	36	12	3
180	34	9	4	1	2	2	1	4			1	1	2	2	0	2	2		0	4	2		5	1	4	1		1	5	2	2	2	2	2					0	0	0	0	1	1.6		1	38		3
180	78	2	4	1	2	4	3	4			1	1	2	2	1	2	2		0	2	1	2	5	1	3	2	10	1	1	2	1	1	2	2					0	0	1	5	3	4.33333	1	1	18	8	1
180	78	6	4	1	2	4	3	4			1	1	1	2	0	2	1		0	3	1	2	5	1		2		1	3	2	1	1	2	2					0	0	1	5	3	4.33333		1	26	8	2
180	89	5	4	1	2	2	1	4			2	1	2	2	0	2	2		0	3	2		5	1	3	2	9	1	5	2	1	2	2	2					0	0	1	9	3	2.25		1	34		3
180	89	5	4	1	2	2	1	4			2	1	2	2	0	2	2		0	3	2		5	1		2		1	5	2	1	2	2	2					0	0	1	9	3	2.25		1	34		3
180	100	2	4	1	2	2	1	4	2		1	1	1	2	0	2	1		0	4	2		5	1	5	1		1	6	1	2	2	2	2					0	0	0	0	2	1.5		1	43		3
182	13	2	4	2	2	1	1	4			2	1	2	2	0	2	2		0	3	2		5	1	3	2	8	1	4	2	1	2	2	2	77	2	33	1	0	0	1	8	1	4		1	25		2
182	13	2	4	2	2	1	1	4			2	1	2	2	0	2	2		0	3	2		5	1		2		1	4	2	1	2	2	2	77	2	33	1	0	0	1	8	1	4		1	25		2
182	22	4	4	2	2	1	1	4			3	1	2	2	1	2	2		0	3	2		5	1	3	2	5	1	3	2	1	2	2	2	77	2	33	1	0	0	2	5	2	2.5	1	1	30		2
182	22	4	4	2	2	1	1	4			3	1	2	2	1	2	2		0	3	2		5	1		2		1	3	2	1	2	2	2	77	2	33	1	0	0	2	5	2	2.5	1	1	30		2
182	22	4	4	2	2	1	1	4			3	1	2	2	1	2	2		0	3	2		5	1		2		1	3	2	1	2	2	2	77	2	33	1	0	0	2	5	2	2.5	1	1	30		2
182	40	4	4	2	2	1	2	4			2	1	2	2	0	2	2		0	3	2		5	1	6	2	12	1	2	2	1	2	2	2	77	2	33	1	0	0	2	7.33333	3	2.3		1	25		1
182	40	4	4	2	2	1	2	4			2	1	2	2	0	2	2		0	3	2		5	1		2		1	2	2	1	2	2	2	77	2	33	1	0	0	2	7.33333	3	2.3		1	25		1
182	40	9	4	2	2	1	2	4	1		3	1	2	2	0	2	1		0	2	1	1	5	1		2		1	3	2	1	2	2	2	77	2	33	1	0	0	2	7.33333	3	2.3		1	22	1	2
182	40	9	4	2	2	1	2	4	1		3	3	2	2	0	2	1		0	2	1	1	5	1		2		1	3	2	1	2	2	2	77	2	33	1	0	0	2	7.33333	3	2.3		1	22	1	2
182	40	9	4	2	2	1	2	4	1		3	1	2	2	0	2	1		0	2	1	1	5	1		2		1	3	2	1	2	2	2	77	2	33	1	0	0	2	7.33333	3	2.3		1	22	1	2
182	40	9	4	2	2	1	2	4	1		3	1	2	2	0	2	1		0	2	1	1	5	1		2		1	3	2	1	2	2	2	77	2	33	1	0	0	2	7.33333	3	2.3		1	22	1	2
182	58	2	4	2	2	1	1	4	2		3	1	2	2	0	2	2		0	3	2		5	1	3	1		1	6	2	1	2	2	2	77	2	33	1	0	0	0	0	0	0		1	28		3
182	58	2	4	2	2	1	1	4	2		3	1	2	2	0	2	2		0	3	2		5	1		1		1	6	2	1	2	2	2	77	2	33	1	0	0	0	0	0	0		1	28		3
182	58	2	4	2	2	1	1	4	2		3	1	2	2	0	2	2		0	3	2		5	1		1		1	6	2	1	2	2	2	77	2	33	1	0	0	0	0	0	0		1	28		3
182	67	4	4	2	2	1	1	4			2	1	2	2	0	2	2		0	3	2		5	1	6	1		1	5	2	1	2	2	2	77	2	33	1	0	0	0	0	0	0		1	30		3
182	67	4	4	2	2	1	1	4			2	1	2	2	0	2	2		0	3	2		5	1		1		1	5	2	1	2	2	2	77	2	33	1	0	0	0	0	0	0		1	30		3
182	85	2	4	2	2	1	1	4			2	1	1	2	0	2	2		0	4	2		5	1	5	1		1	6	2	2	2	2	2	77	2	33	1	0	0	0	0	1	1		1	40		3
182	85	2	4	2	2	1	1	4			2	1	1	2	0	2	2		0	4	2		5	1		1		1	6	2	2	2	2	2	77	2	33	1	0	0	0	0	1	1		1	40		3
183	33	2	4	2	2	1	1	4	2		1	1	1	2	0	1	1		0	3	2		5	1	3	1		1	2	2	2	2	2	2	95	2	40	1	0	0	0	0	0	0		1	32		1
183	44	2	4	2	2	1	1	4			1	1	1	2	1	1	2		0	3	2		5	1	3	1		1	2	2	1	2	2	2	95	2	40	1	0	0	0	0	0	0	1	1	31		1
183	65	2	4	2	2	1	1	4			3	1	2	2	0	2			0	2	2		5	1	3	1		1	5	2	2	2	2	2	95	2	40	1	0	0	0	0	0	0		1	21		3
183	65	2	4	2	2	1	1	4			3	1	2	2	0	2			0	2	2		5	1		1		1	5	2	2	2	2	2	95	2	40	1	0	0	0	0	0	0		1	21		3
183	65	2	4	2	2	1	1	4			3	1	2	2	0	2			0	2	2		5	1		1		1	5	2	2	2	2	2	95	2	40	1	0	0	0	0	0	0		1	21		3
183	76	2	4	2	2	1	1	4			2	1	2	2	0	2	2		0	2	2		5	1	2	1		1	2	2	2	2	2	2	95	2	40	1	0	0	0	0	0	0		1	19		1
183	76	2	4	2	2	1	1	4			2	1	2	2	0	2	2		0	2	2		5	1		1		1	2	2	2	2	2	2	95	2	40	1	0	0	0	0	0	0		1	19		1
183	87	2	4	2	2	1	1	4			1	1	2	2	0	2			0	3	2		5	1	3	1		1	3	2	1	2	2	2	95	2	40	1	0	0	0	0	0	0		1	30		2
184	18	2	4	2	2	1	1	4	1		1	1	8	8	0	8	1		0	3	2		5	1	3	1		1	3	2	2	2	2	2	95	2	23	1	0	0	0	0	0	0		1	25		2
184	23	2	4	2	2	1	1	4			1	1	2	2	0	2	2	1	0	4	2		5	1	4	1		1	6	2	1	2	2	2	95	2	23	1	0	0	0	0	0	0		1	38		3
184	39	2	4	2	2	1	1	4	1		0	3	2	2	1	8	2		0	2	2		5	1	3	1		0	0	2	2	2	2	2	95	2	23	1	0	0	0	0	0	0	2	1	23		0
184	44	2	4	2	2	1	1	4	2		1	1	2	2	1	2	2		0	4	2		5	1	4	1		1	3	2	1	2	2	2	95	2	23	1	0	0	0	0	0	0	8	1	38		2
185	4	2	4	2	2	1	2	4	2		1	1	1	2	0	2	2		0	4	2		5	1	4	1		1	6	2	2	2	2	2	60	1	25	1	0	0	0	0	0	0		1	38		3
185	14	2	4	2	2	1	2	4	2		1	1	2	2	0	2	2		0	5	2		5	1	6	1		1	6	2	2	2	2	2	60	1	25	1	0	0	0	0	0	0		1	45		3
185	24	2	4	2	2	1	2	4			1	1	1	2	0	2	2		0	3	2		5	1	3	1		1	3	2	1	2	2	2	60	1	25	1	0	0	0	0	0	0		1	32		2
185	62	2	4	2	2	2	2	4			1	1	2	2	1	2	1		0	3	2		5	1	3	1		1	3	2	1	2	2	2	60	1	25	1	0	0	0	0	0	0	1	1	25		2
186	2	4	4	2	2	1	1	4	2		0	3	1	2	0	2	2	1	0	3	2		5	1	6	1		1	3	2	1	2	2	2	95	2	0	1	0	0	0	0	0	0		1	31		2
186	2	4	4	2	2	1	1	4	2		0	3	1	2	0	2	2	1	0	3	2		5	1		1		1	3	2	1	2	2	2	95	2	0	1	0	0	0	0	0	0		1	31		2
186	13	4	4	2	2	1	1	4	3		2	3	2	2	0	2	2		0	2	2		5	1	3	1		1	3	2	2	2	2	2	95	2	0	1	0	0	0	0	0	0		1	24		2
186	13	4	4	2	2	1	1	4	3		2	1	2	2	0	2	2		0	2	2		5	1		1		1	3	2	2	2	2	2	95	2	0	1	0	0	0	0	0	0		1	24		2
186	13	4	4	2	2	1	1	4	3		2	1	2	2	0	2	2		0	2	2		5	1		1		1	3	2	2	2	2	2	95	2	0	1	0	0	0	0	0	0		1	24		2
186	35	6	4	2	2	1	1	4	1		1	3	1	2	1	2	2		0	2	2		5	1	6	1		1	1	2	1	2	2	2	95	2	0	1	0	0	0	0	0	0	8	1	21		1
186	35	6	4	2	2	1	1	4	1		1	1	1	2	1	2	2		0	2	2		5	1		1		1	1	2	1	2	2	2	95	2	0	1	0	0	0	0	0	0	8	1	21		1
186	46	4	4	2	2	1	1	4	1		1	1	2	2	0	2	1		0	2	2		5	1	6	1		1	2	2	2	2	2	2	95	2	0	1	0	0	0	0	1	0.6		1	24		1
186	68	4	4	2	2	1	1	4	1		1	1	1	2	1	2	2		0	3	2		5	1	3	1	5	1	3	2	2	2	2	2	95	2	0	1	0	0	2	4	4	3.14286	2	1	27		2
186	68	9	4	2	2	1	1	4	1		1	1	2	2	0	2	2		0	3	2		5	1		1		1	1	2	2	2	2	2	95	2	0	1	0	0	2	4	4	3.14286		1	25		1
186	79	2	4	2	2	1	1	4	1		3	1	1	2	0	2	1		0	3	2		5	1	3	1		1	6	2	2	2	2	2	95	2	0	1	0	0	0	0	0	0		1	28		3
186	79	2	4	2	2	1	1	4	1		3	1	1	2	0	2	1		0	3	2		5	1		1		1	6	2	2	2	2	2	95	2	0	1	0	0	0	0	0	0		1	28		3
186	79	2	4	2	2	1	1	4	1		3	1	1	2	0	2	1		0	3	2		5	1		1		1	6	2	2	2	2	2	95	2	0	1	0	0	0	0	0	0		1	28		3
186	90	2	4	2	2	1	2	4			3	1	2	2	0	2	2		0	2	2		5	1	2	1		1	3	2	1	2	2	2	95	2	0	1	0	0	0	0	0	0		1	19		2
186	90	2	4	2	2	1	2	4			3	1	2	2	0	2	2		0	2	2		5	1		1		1	3	2	1	2	2	2	95	2	0	1	0	0	0	0	0	0		1	19		2
186	90	2	4	2	2	1	2	4			3	1	2	2	0	2	2		0	2	2		5	1		1		1	3	2	1	2	2	2	95	2	0	1	0	0	0	0	0	0		1	19		2
187	1	2	4	2	2	1	1	4			1	1	2	2	1	2	2	1	0	3	2		5	1	4	1		1	2	2	1	2	2	2	95	2	35	1	0	0	0	0	0	0	2	1	32		1
187	12	4	4	2	2	1	1	4	2		1	1	2	2	1	2	2		0	3	2		5	1	3	1		1	2	2	2	2	2	2	95	2	35	1	0	0	0	0	0	0	2	1	26		1
187	34	2	4	2	2	1	1	4			1	1	2	2	1	2	1		0	4	2		5	1	4	1		1	6	2	1	2	1	2	95	2	35	1	0	0	0	0	0	0	8	1	35		3
187	45	2	4	2	2	1	1	4			1	1	2	2	0	2	2	1	0	3	2		5	1	3	1		1	2	2	2	2	2	2	95	2	35	1	0	0	0	0	0	0		1	29		1
188	6	2	4	2	2	2	3	4	1		1	1	2	2	0	2	2		0	2	1	2	5	1	2	2	8	1	1	2	1	2	2	2	50	1	50	1	0	0	1	8	2	9		1	21	10	1
188	17	2	4	2	2	2	2	4			1	1	2	2	1	2	2		0	2	2		5	1	3	1		1	2	2	1	2	2	2	50	1	50	1	0	0	0	0	0	0	8	1	23		1
188	61	2	4	2	2	2	3	4			2	1	1	2	1	2	1		0	3	2		5	1	4	1		1	6	2	2	2	2	2	50	1	50	1	0	0	0	0	0	0	2	1	33		3
188	61	2	4	2	2	2	3	4			2	1	1	2	1	2	1		0	3	2		5	1		1		1	6	2	2	2	2	2	50	1	50	1	0	0	0	0	0	0	2	1	33		3
188	94	2	4	2	2	2	3	4			1	1	1	2	1	1	2		0	5	2		5	1	6	1		1	6	2	2	1	2	2	50	1	50	1	0	0	0	0	4	6.16667	2	1	46		3
189	25	2	4	2	2	2	3	4			1	1	2	2	0	2	1		0	3	1	2	5	1	5	3	10	1	4	2	1	2	2	2	80	2	40	1	0	0	1	10	3	8		1	34	10	2
189	31	2	4	2	2	2	3	4			2	1	2	2	0	2	2		0	2	1	1	5	1	4	1		1	3	2	1	2	2	2	80	2	40	1	0	0	0	0	1	2.5		1	23	5	2
189	31	2	4	2	2	2	3	4			2	1	2	2	0	2	2		0	2	1	1	5	1		1		1	3	2	1	2	2	2	80	2	40	1	0	0	0	0	1	2.5		1	23	5	2
189	43	2	4	2	2	2	2	4			2	1	1	2	1	2	2		0	3	1	1	5	1	3	1		1	5	2	2	2	2	2	80	2	40	1	0	0	0	0	1	0.5	1	1	33	1	3
189	43	2	4	2	2	2	2	4			2	1	1	2	1	2	2		0	3	1	1	5	1		1		1	5	2	2	2	2	2	80	2	40	1	0	0	0	0	1	0.5	1	1	33	1	3
189	61	2	4	2	2	2	3	4			3	1	2	2	0	2	1		0	4	2		5	1	6	1		1	6	2	2	1	2	2	80	2	40	1	0	0	0	0	0	0		1	43		3
189	61	2	4	2	2	2	3	4			3	1	2	2	0	2	1		0	4	2		5	1		1		1	6	2	2	1	2	2	80	2	40	1	0	0	0	0	0	0		1	43		3
189	61	2	4	2	2	2	3	4			3	1	2	2	0	2	1		0	4	2		5	1		1		1	6	2	2	1	2	2	80	2	40	1	0	0	0	0	0	0		1	43		3
189	61	11	4	2	2	2	3	4			1	1	2	2	0	2	2		0	3	2		5	1		1		1	1	2	2	1	2	2	80	2	40	1	0	0	0	0	0	0		1	31		1
190	6	14	4	1	2	1	1	4			2	1	2	2	0	2	2		0	2	2		5	1	4	1	5	1	2	2	1	2	2	2					0	0	2	1.75	2	0.875		1	23		1
190	6	14	4	1	2	1	1	4			2	1	2	2	0	2	2		0	2	2		5	1		1		1	2	2	1	2	2	2					0	0	2	1.75	2	0.875		1	23		1
190	15	2	4	1	2	1	1	4			1	1	1	2	0	1	2		0	4	2		5	1	4	1		1	6	2	2	2	2	2					0	0	0	0	1	2		1	35		3
190	34	2	4	1	2	1	1	4	1		2	1	2	2	1	2	2		0	4	2		5	1	4	1		1	6	2	2	2	2	2					0	0	0	0	0	0	2	1	39		3
190	34	2	4	1	2	1	1	4	1		2	1	2	2	1	2	2		0	4	2		5	1		1		1	6	2	2	2	2	2					0	0	0	0	0	0	2	1	39		3
190	53	2	4	1	2	2	1	4			2	1	1	2	0	2	2		0	2	2		5	1	2	1		1	3	2	1	2	2	2					0	0	0	0	0	0		1	22		2
190	53	2	4	1	2	2	1	4			2	1	1	2	0	2	2		0	2	2		5	1		1		1	3	2	1	2	2	2					0	0	0	0	0	0		1	22		2
191	8	7	4	1	2	3	1	4	1		2	1	1	2	1	2	2		0	2	2		5	1	3	1		1	2	2	1	2	2	2					0	0	1	2.5	1	1	8	1	20		1
191	8	7	4	1	2	3	1	4	1		2	1	1	2	1	2	2		0	2	2		5	1		1		1	2	2	1	2	2	2					0	0	1	2.5	1	1	8	1	20		1
191	41	2	4	1	2	3	1	4	2		1	3	2	2	1	2	1		0	3	1	3	5	1	4	3	10	1	5	2	2	2	2	2					0	0	1	10	2	12	6	1	33	14	3
191	41	2	4	1	2	3	1	4	2		1	1	2	2	1	2	1		0	3	1	3	5	1		3		1	5	2	2	2	2	2					0	0	1	10	2	12	6	1	33	14	3
191	74	2	4	1	2	1	1	4			2	1	2	2	1	2	2		0	3	2		5	1	2	1		1	2	2	2	2	2	2					0	0	0	0	0	0	8	1	25		1
191	74	2	4	1	2	1	1	4			2	1	2	2	1	2	2		0	3	2		5	1		1		1	2	2	2	2	2	2					0	0	0	0	0	0	8	1	25		1
191	107	2	4	1	2	2	1	4	2		1	4	2	2	1	2	2		0	3	2		5	1	3	1		1	3	2	1	2	2	2					0	0	0	0	0	0	8	1	30		2
191	107	2	4	1	2	2	1	4	2		1	1	2	2	1	2	2		0	3	2		5	1		1		1	3	2	1	2	2	2					0	0	0	0	0	0	8	1	30		2
192	9	5	4	1	2	2	1	4	1		2	1	2	2	1	2	2		0	2	2		5	1	5	3	10	1	2	2	1	2	2	2					0	0	2	11	5	8	8	1	19		1
192	9	5	4	1	2	2	1	4	1		2	1	2	2	1	2	2		0	2	2		5	1		3		1	2	2	1	2	2	2					0	0	2	11	5	8	8	1	19		1
192	71	2	4	1	2	1	1	4	1		1	1	8	8	0	2	2		0	4	2		5	1	5	2	8	1	5	2	1	2	2	2					0	0	1	8	1	4		1	41		3
192	92	3	4	1	2	1	1	4			1	1	2	2	0	2	2		0	4	2		5	2		1		1	2	2	2	2	2	2					0	0	0	0	0	0		1	36		1
193	3	4	4	2	2	1	1	4			1	1	2	2	0	2	2		0	2	2		3	1	3	1		1	1	2	2	2	2	2	68	2	33	1	0	0	0	0	0	0		1	22		1
193	12	2	4	2	2	3	4	4			1	1	1	2	0	2	2		0	3	2		5	1	4	3	10	1	5	2	1	2	2	2	68	2	33	1	0	0	1	10	1	5		1	27		3
193	37	2	4	2	2	1	2	4			2	1	2	2	0	2	2		0	3	2		3	1	3	2	9	1	2	2	2	2	2	2	68	2	33	1	0	0	1	9	1	2.25		1	25		1
193	37	2	4	2	2	1	2	4			2	1	2	2	0	2	2		0	3	2		3	1		2		1	2	2	2	2	2	2	68	2	33	1	0	0	1	9	1	2.25		1	25		1
193	46	2	4	2	2	2	2	4	1		2	1	2	2	0	2	2		0	3	2		3	1	4	1	5	1	4	2	1	2	2	2	68	2	33	1	0	0	1	2.5	2	3.4		1	30		2
193	46	2	4	2	2	2	2	4	1		2	3	2	2	0	2	2		0	3	2		3	1		1		1	4	2	1	2	2	2	68	2	33	1	0	0	1	2.5	2	3.4		1	30		2
193	46	2	4	2	2	2	2	4	1		2	1	2	2	0	2	2		0	3	2		3	1		1		1	4	2	1	2	2	2	68	2	33	1	0	0	1	2.5	2	3.4		1	30		2
194	21	2	4	2	2	1	2	4	2		1	1	2	2	0	2	1		0	4	2		5	1	5	1		1	6	2	2	2	2	2	91	1	63	1	0	0	0	0	2	3		1	43		3
194	21	2	4	2	2	1	2	4	2		1	3	2	2	0	2	1		0	4	2		5	1		1		1	6	2	2	2	2	2	91	1	63	1	0	0	0	0	2	3		1	43		3
194	21	2	4	2	2	1	2	4	2		1	3	2	2	0	2	1		0	4	2		5	1		1		1	6	2	2	2	2	2	91	1	63	1	0	0	0	0	2	3		1	43		3
194	43	2	4	2	2	2	3	4			1	1	2	2	0	1	1		0	3	2		5	1	4	3	10	1	4	2	1	2	2	2	91	1	63	1	0	0	1	10	1	5		1	33		2
194	54	2	4	2	2	2	2	4	1		1	1	2	2	0	2	2		0	3	2		5	1	3	1		1	2	2	1	2	2	2	91	1	63	1	0	0	0	0	0	0		1	29		1
194	76	4	4	2	2	2	3	4			2	1	2	2	0	2	2		0	2	2		5	1	3	1		1	2	2	1	2	2	2	91	1	63	1	0	0	0	0	1	0.555556		1	24		1
194	76	4	4	2	2	2	3	4			2	1	2	2	0	2	2		0	2	2		5	1		1		1	2	2	1	2	2	2	91	1	63	1	0	0	0	0	1	0.555556		1	24		1
194	87	2	4	2	2	2	2	4			1	1	2	2	0	2	2		0	3	2		5	1	3	1		1	1	2	1	2	2	2	91	1	63	1	0	0	0	0	0	0		1	32		1
195	50	2	4	2	2	1	1	4			2	1	2	2	1	2	1		0	3	2		8	1	3	2	5	1	5	2	2	2	2	2	31	1	36	2	1	0	1	5	1	2.5	2	1	29		3
195	50	2	4	2	2	1	1	4			2	1	2	2	1	2	1		0	3	2		8	1		2		1	5	2	2	2	2	2	31	1	36	2	1	0	1	5	1	2.5	2	1	29		3
195	61	4	4	2	2	1	1	4			2	1	2	2	0	2	2		0	2	2		3	1	5	1		1	2	2	2	2	2	2	31	1	36	2	1	0	0	0	0	0		1	22		1
195	61	4	4	2	2	1	1	4			2	1	2	2	0	2	2		0	2	2		3	1		1		1	2	2	2	2	2	2	31	1	36	2	1	0	0	0	0	0		1	22		1
196	1	4	4	1	2	3	1	4	1		1	1	2	2	0	2	2		0	3	2		5	1	4	1	10	1	5	2	1	2	2	2					0	0	3	3.6	3	1.63636		1	33		3
196	1	13	4	1	2	3	1	4	1		0	3	2	2	0	2	2		0	3	2		5	1		1		1	1	2	1	2	2	2					0	0	3	3.6	3	1.63636		1	25		1
196	1	16	4	1	2	3	1	4			1	1	2	2	0	1	2		0	2	2		5	1		1		1	1	2	1	2	2	2					0	0	3	3.6	3	1.63636		1	19		1
196	15	2	4	1	2	1	1	4			2	1	1	2	0	1	2		0	4	2		5	1	6	1		1	6	2	1	2	2	2					0	0	1	1	3	1.42857		1	43		3
196	15	2	4	1	2	1	1	4			2	1	1	2	0	1	2		0	4	2		5	1		1		1	6	2	1	2	2	2					0	0	1	1	3	1.42857		1	43		3
196	22	4	4	1	2	1	1	4			2	1	2	2	0	2			0	3	2		5	1	6	1		1	3	2	1	2	2	2					0	0	2	2.33333	3	1.11111		1	25		2
196	22	4	4	1	2	1	1	4			2	1	2	2	0	2			0	3	2		5	1		1		1	3	2	1	2	2	2					0	0	2	2.33333	3	1.11111		1	25		2
196	29	2	4	1	2	2	1	4	2		2	1	2	2	1	2	2	1	0	3	2		5	1	3	2	7	1	6	2	1	2	2	2					0	0	3	5.5	5	2.66667	3	1	30		3
196	29	2	4	1	2	2	1	4	2		2	1	2	2	1	2	2	1	0	3	2		5	1		2		1	6	2	1	2	2	2					0	0	3	5.5	5	2.66667	3	1	30		3
196	29	9	4	1	2	2	1	4			2	1	2	2	0	2	2		0	3	2		5	1		2		1	6	2	1	2	2	2					0	0	3	5.5	5	2.66667		1	28		3
196	29	9	4	1	2	2	1	4			2	1	2	2	0	2	2		0	3	2		5	1		2		1	6	2	1	2	2	2					0	0	3	5.5	5	2.66667		1	28		3
196	29	16	4	1	2	2	1	4	1		3	1	2	2	1	2	2		0	4	2		5	1		2		1	6	2	1	2	2	2					0	0	3	5.5	5	2.66667	3	1	40		3
196	29	16	4	1	2	2	1	4	1		3	1	2	2	1	2	2		0	4	2		5	1		2		1	6	2	1	2	2	2					0	0	3	5.5	5	2.66667	3	1	40		3
196	29	16	4	1	2	2	1	4	1		3	1	2	2	1	2	2		0	4	2		5	1		2		1	6	2	1	2	2	2					0	0	3	5.5	5	2.66667	3	1	40		3
196	29	24	4	1	2	2	1	4			1	1	2	2	0	2		1	0	2	2		5	1		2		1	1	2	1	2	2	2					0	0	3	5.5	5	2.66667		1	19		1
196	56	2	4	1	2	2	1	4			1	1	2	2	0	2	2	1	0	2	2		5	1	3	2	5	1	1	2	2	2	2	2					0	0	1	5	1	2.5		1	21		1
197	5	2	4	1	2	3	2	4			1	1	2	2	0	2	1		0	4	2		5	1	5	1		1	6	2	1	2	2	2					0	0	0	0	0	0		1	44		3
197	16	2	4	1	2	3	1	4	1		1	3	2	2	0	2	2		0	3	1	2	5	1	4	3	12	1	6	2	2	2	2	2					0	0	3	10	5	7.83333		1	32	8	3
197	16	2	4	1	2	3	1	4	1		1	1	2	2	0	2	2		0	3	1	2	5	1		3		1	6	2	2	2	2	2					0	0	3	10	5	7.83333		1	32	8	3
197	16	10	4	1	2	3	1	4	1		0	2	2	2	1	2	1		0	2	2		5	1		3		0	0	2	2	2	2	2					0	0	3	10	5	7.83333	1	1	20		0
197	49	3	4	1	2	3	1	4	2		1	3	2	2	0	2	2		0	2	2		5	1		3		1	1	2	1	2	2	2					0	0	1	13	3	5		1	20		1
197	49	3	4	1	2	3	1	4	2		1	1	2	2	0	2	2		0	2	2		5	1		3		1	1	2	1	2	2	2					0	0	1	13	3	5		1	20		1
197	49	3	4	1	2	3	1	4	2		1	3	2	2	0	2	2		0	2	2		5	1		3		1	1	2	1	2	2	2					0	0	1	13	3	5		1	20		1
197	93	6	4	1	2	3	1	4	1		0	3	1	2	0	1	2		0	3	2		5	1	6	2		1	3	2	1	2	2	2					0	0	2	6.66667	7	4.27273		1	26		2
197	104	2	4	1	2	2	1	4	4		1	1	2	2	0	2	2	1	0	4	2		5	1	5	2	6	1	4	2	2	2	2	2					0	0	1	6	2	3		1	39		2
198	28	2	4	1	2	2	1	4	4		0	2	2	2	0	2	1	2	0	5	2		4	1	6	1		1	6	2	1	2	2	2					0	0	0	0	0	0		1	48		3
198	61	5	4	1	2	3	1	4	2		2	3	2	2	0	2	1		0	2	2		5	1	6	3	12	1	2	2	1	2	2	2					0	0	3	12	7	8.44444		1	24		1
198	61	5	4	1	2	3	1	4	2		2	1	2	2	0	2	1		0	2	2		5	1		3		1	2	2	1	2	2	2					0	0	3	12	7	8.44444		1	24		1
198	61	5	4	1	2	3	1	4	2		2	1	2	2	0	2	1		0	2	2		5	1		3		1	2	2	1	2	2	2					0	0	3	12	7	8.44444		1	24		1
198	83	4	4	1	2	2	1	4	4		0	3	2	2	0	2	2		0	3	2		3	1	4	1		1	1	2	1	2	2	2					0	0	0	0	0	0		1	30		1
198	83	4	4	1	2	2	1	4	4		0	3	2	2	0	2	2		0	3	2		3	1		1		1	1	2	1	2	2	2					0	0	0	0	0	0		1	30		1
198	94	2	4	1	2	3	1	4			2	1	1	2	1	1	2		0	3	2		5	1	3	2	5	1	5	2	1	2	2	2					0	0	1	5	1	2.5	7	1	31		3
198	94	2	4	1	2	3	1	4			2	1	1	2	1	1	2		0	3	2		5	1		2		1	5	2	1	2	2	2					0	0	1	5	1	2.5	7	1	31		3
199	24	2	4	1	2	1	1	4			1	1	2	2	0	2	2		0	5	2		3	1	4	1		1	4	2	2	2	2	2					0	0	0	0	0	0		1	49		2
199	34	4	4	1	2	1	1	4	1		1	1	2	2	0	2	2	1	0	3	2		3	1	3	1		1	2	2	2	2	2	2					0	0	0	0	0	0		1	26		1
199	44	14	4	1	2	1	1	4			1	1	2	2	0	2	2		0	3	2		3	1	6	1		1	2	2	1	2	2	2					0	0	0	0	2	2		1	34		1
199	54	2	4	1	2	4	2	4			2	1	2	2	0	2			0	3	2		3	1	4	1		1	2	2	1	2	2	2					0	0	0	0	0	0		1	34		1
199	54	2	4	1	2	4	2	4			2	1	2	2	0	2			0	3	2		3	1		1		1	2	2	1	2	2	2					0	0	0	0	0	0		1	34		1
200	27	7	4	2	2	2	3	4			1	1	2	2	0	2	2		0	3	2		5	1	3	2	8	1	4	2	1	2	1	2	40	2	40	1	0	0	2	8	5	4.75		1	30		2
200	35	2	4	2	2	3	4	4			1	1	2	2	0	2	2		0	3	2		5	1	3	1		1	3	2	1	2	2	2	40	2	40	1	0	0	0	0	0	0		1	30		2
200	58	2	4	2	2	2	3	4	3		1	2	2	2	1	2			0	3	2		5	1	5	1		1	3	2	1	2	2	2	40	2	40	1	0	0	0	0	0	0	2	1	32		2
200	58	2	4	2	2	2	3	4	3		1	1	2	2	1	2			0	3	2		5	1		1		1	3	2	1	2	2	2	40	2	40	1	0	0	0	0	0	0	2	1	32		2
200	58	2	4	2	2	2	3	4	3		1	3	2	2	1	2			0	3	2		5	1		1		1	3	2	1	2	2	2	40	2	40	1	0	0	0	0	0	0	2	1	32		2
200	73	4	4	2	2	1	1	4			2	1	2	2	0	2		1	0	2	2		5	1	2	1		1	2	2	2	2	2	2	40	2	40	1	0	0	0	0	1	0.875		1	20		1
200	73	4	4	2	2	1	1	4			2	1	2	2	0	2		1	0	2	2		5	1		1		1	2	2	2	2	2	2	40	2	40	1	0	0	0	0	1	0.875		1	20		1
201	12	2	4	2	2	1	1	4			2	1	2	2	0	2			0	3	2		5	1	3	1		1	3	2	1	2	2	2	35	2	15	1	0	0	0	0	0	0		1	30		2
201	12	2	4	2	2	1	1	4			2	1	2	2	0	2			0	3	2		5	1		1		1	3	2	1	2	2	2	35	2	15	1	0	0	0	0	0	0		1	30		2
201	17	2	4	2	2	1	1	4			1	1	2	2	0	2			0	4	2		5	1	4	1		1	5	2	2	2	2	2	35	2	15	1	0	0	0	0	0	0		1	38		3
201	28	2	4	2	2	1	1	4	1		2	1	8	2	0	2			0	5	2		5	1	6	1		1	6	2	1	2	2	2	35	2	15	1	0	0	0	0	0	0		1	45		3
201	28	2	4	2	2	1	1	4	1		2	1	8	2	0	2			0	5	2		5	1		1		1	6	2	1	2	2	2	35	2	15	1	0	0	0	0	0	0		1	45		3
201	49	2	4	2	2	1	1	4	1		2	1	8	8	0	8			0	3	2		5	1	4	1		1	5	2	1	2	2	2	35	2	15	1	0	0	0	0	0	0		1	32		3
201	49	2	4	2	2	1	1	4	1		2	1	8	8	0	8			0	3	2		5	1		1		1	5	2	1	2	2	2	35	2	15	1	0	0	0	0	0	0		1	32		3
202	65	3	4	2	2	2	3	4			1	1	2	2	0	2	2		0	2	2		5	1	2	1		1	1	2	1	2	2	2	60	2	30	3	0	0	0	0	0	0		1	22		1
202	109	4	4	2	2	1	1	4			2	1	2	2	0	2			0	4	2		5	1	4	1		1	3	2	1	2	2	2	60	2	30	3	0	0	0	0	1	1.83333		1	35		2
202	109	4	4	2	2	1	1	4			2	1	2	2	0	2			0	4	2		5	1		1		1	3	2	1	2	2	2	60	2	30	3	0	0	0	0	1	1.83333		1	35		2
203	21	4	4	1	2	4	2	4			1	1	1	2	0	1		1	0	3	2		3	1	3	2	12	1	1	2	1	2	2	2					0	0	1	6	2	4.6		1	25		1
203	43	2	4	1	2	3	2	4			2	1	2	2	0	2			0	3	1	3	5	1	4	3	14	1	3	2	1	2	2	2					0	0	1	14	3	10.5		1	31	14	2
203	43	2	4	1	2	3	2	4			2	1	2	2	0	2			0	3	1	3	5	1		3		1	3	2	1	2	2	2					0	0	1	14	3	10.5		1	31	14	2
203	54	2	4	1	2	4	3	4	3		1	1	2	2	1	2	1		0	5	1	1	5	1	6	2	5	1	6	2	1	2	2	2					0	0	1	5	8	7.75	1	1	48	2	3
203	54	2	4	1	2	4	3	4	3		1	3	2	2	1	2	1		0	5	1	1	5	1		2		1	6	2	1	2	2	2					0	0	1	5	8	7.75	1	1	48	2	3
203	98	2	4	1	2	4	3	4	2		1	3	2	2	0	2			0	3	1	3	1	1	4	2	8	1	1	2	1	2	2	2					0	0	1	8	2	10		1	27	12	1
203	98	2	4	1	2	4	3	4	2		1	1	2	2	0	2			0	3	1	3	1	1		2		1	1	2	1	2	2	2					0	0	1	8	2	10		1	27	12	1
203	98	2	4	1	2	4	3	4	2		1	3	2	2	0	2			0	3	1	3	1	1		2		1	1	2	1	2	2	2					0	0	1	8	2	10		1	27	12	1
204	11	2	4	1	2	2	1	4			1	1	2	2	0	2	2		0	3	1	3	3	1	4	3	14	1	4	2	2	2	2	2					0	0	1	14	3	7.75		1	32	12	2
204	33	2	4	1	2	2	1	4			1	1	2	2	0	2	2		0	3	2		3	1	4	3	10	1	3	2	2	2	2	2					0	0	1	10	1	5		1	30		2
204	44	4	4	1	2	4	2	4	1		1	1	2	2	0	8			0	3	1	2	5	1	3	3	14	1	2	2	1	1	2	2					0	0	2	12	5	9.66667		1	30	10	1
204	66	4	4	1	2	3	2	4			1	1	2	2	0	2	2		0	3	1	2	5	1	3	2	12	1	1	2	2	2	2	2					0	0	1	6	2	5		1	25	8	1
204	77	2	4	1	2	4	2	4			1	1	2	2	0	2	2		0	4	1	2	5	1	4	3	10	1	3	2	2	2	2	2					0	0	1	10	2	10		1	38	10	2
204	88	4	4	1	2	5	5	4			2	1	2	2	0	2	1		0	3	1	3	5	1	3	3	16	1	3	2	1	1	2	2					0	0	2	16	4	14.5		1	30	14	2
204	88	4	4	1	2	5	5	4			2	1	2	2	0	2	1		0	3	1	3	5	1		3		1	3	2	1	1	2	2					0	0	2	16	4	14.5		1	30	14	2
204	99	4	4	1	2	4	3	4			1	1	2	2	0	2	2		0	3	2		5	1	3	1		1	1	2	1	1	2	2					0	0	0	0	0	0		1	25		1
205	12	2	4	2	2	1	1	4			1	1	2	2	0	2			0	2	2		5	1	5	1		1	1	2	2	2	2	2	40	1	95	3	0	0	0	0	0	0		1	23		1
205	16	2	4	2	2	1	1	4			1	1	2	2	0	2			0	3	2		5	1	3	1		1	5	2	2	2	2	2	40	1	95	3	0	0	0	0	0	0		1	30		3
205	28	2	4	2	2	1	1	4			1	1	2	2	0	2			0	4	2		5	1	4	3	10	1	3	2	2	2	2	2	40	1	95	3	0	0	1	10	2	5.33333		1	39		2
206	3	2	4	2	2	1	2	4			2	1	2	2	0	2	1		0	3	1	1	5	1	3	1		1	3	2	2	2	2	2	95	2	22	1	0	0	0	0	1	1.5		1	25	3	2
206	3	2	4	2	2	1	2	4			2	1	2	2	0	2	1		0	3	1	1	5	1		1		1	3	2	2	2	2	2	95	2	22	1	0	0	0	0	1	1.5		1	25	3	2
206	23	11	4	2	2	2	3	4	1		1	1	1	2	1	2	2		0	5	2		5	1	3	1		1	6	2	2	2	2	2	95	2	22	1	0	0	0	0	3	1.14286	1	1	47		3
206	44	2	4	2	2	2	2	4			3	1	1	2	0	2	2		0	3	2		5	1	4	1		1	4	2	1	2	2	2	95	2	22	1	0	0	0	0	0	0		1	32		2
206	44	2	4	2	2	2	2	4			3	1	1	2	0	2	2		0	3	2		5	1		1		1	4	2	1	2	2	2	95	2	22	1	0	0	0	0	0	0		1	32		2
206	44	2	4	2	2	2	2	4			3	1	1	2	0	2	2		0	3	2		5	1		1		1	4	2	1	2	2	2	95	2	22	1	0	0	0	0	0	0		1	32		2
206	54	2	4	2	2	2	2	4	1		3	1	8	8	0	2	1		0	4	2		5	1	4	1		1	4	2	1	2	2	2	95	2	22	1	0	0	0	0	0	0		1	38		2
206	54	2	4	2	2	2	2	4	1		3	1	8	8	0	2	1		0	4	2		5	1		1		1	4	2	1	2	2	2	95	2	22	1	0	0	0	0	0	0		1	38		2
206	54	2	4	2	2	2	2	4	1		3	1	8	8	0	2	1		0	4	2		5	1		1		1	4	2	1	2	2	2	95	2	22	1	0	0	0	0	0	0		1	38		2
206	75	2	4	2	2	2	3	4			1	1	2	2	0	2	2		0	3	1	2	5	1	3	3	10	1	6	2	1	2	2	2	95	2	22	1	0	0	1	10	2	10		1	27	10	3
206	85	2	4	2	2	1	2	4	3		2	3	1	2	1	2	2		0	3	2		5	1	3	1		1	5	2	2	2	2	2	95	2	22	1	0	0	0	0	0	0	2	1	27		3
206	85	2	4	2	2	1	2	4	3		2	3	1	2	1	2	2		0	3	2		5	1		1		1	5	2	2	2	2	2	95	2	22	1	0	0	0	0	0	0	2	1	27		3
206	85	2	4	2	2	1	2	4	3		2	1	1	2	1	2	2		0	3	2		5	1		1		1	5	2	2	2	2	2	95	2	22	1	0	0	0	0	0	0	2	1	27		3
206	85	2	4	2	2	1	2	4	3		2	1	1	2	1	2	2		0	3	2		5	1		1		1	5	2	2	2	2	2	95	2	22	1	0	0	0	0	0	0	2	1	27		3
206	96	2	4	2	2	2	2	4			2	1	2	2	1	2	2		0	2	2		5	1	2	1		1	2	2	1	2	2	2	95	2	22	1	0	0	0	0	0	0	2	1	21		1
206	96	2	4	2	2	2	2	4			2	1	2	2	1	2	2		0	2	2		5	1		1		1	2	2	1	2	2	2	95	2	22	1	0	0	0	0	0	0	2	1	21		1
207	1	2	4	1	2	2	1	4	2		0	3	1	2	1	1	2		0	4	2		5	1	6	3	14	0	0	2	1	2	2	2					0	0	1	14	2	8	3	1	39		0
207	56	2	4	1	2	3	1	4			1	1	2	2	0	2	2		0	3	1	2	5	1	3	3	12	1	1	2	1	2	2	2					0	0	1	12	2	11		1	26	10	1
207	78	2	4	1	2	3	1	4			1	1	2	2	0	2	1		0	3	2		5	1	3	3	16	1	2	2	1	2	2	2					0	0	1	16	1	8		1	26		1
209	4	2	4	2	2	1	2	4			1	1	2	2	0	2			0	4	2		5	1	4	1		1	4	2	1	2	2	2	65	1	95	3	0	0	0	0	1	3.33333		1	38		2
209	15	2	4	2	2	2	2	4	1		0	3	2	2	0	2			0	5	2		5	1	4	1		1	6	2	1	2	2	2	65	1	95	3	0	0	0	0	4	5.66667		1	46		3
209	70	2	4	2	2	1	1	4			1	1	2	2	0	2			0	4	2		5	1	4	1		1	3	2	2	2	2	2	65	1	95	3	0	0	0	0	0	0		1	40		2
209	81	2	4	2	2	1	1	4	1		0	2	2	2	0	2			0	5	2		5	1	6	3	12	1	3	2	2	2	2	2	65	1	95	3	0	0	1	12	1	6		1	45		2
209	103	4	4	2	2	1	1	4			1	1	2	2	0	2			0	4	2		5	1	4	2	12	1	4	2	2	2	2	2	65	1	95	3	0	0	1	6	1	3		1	38		2
210	27	6	4	2	2	2	2	4			1	1	2	2	0	2	2		0	3	1	2	5	1	3	1		1	2	2	1	2	2	2	95	1	25	1	0	0	1	1.66667	2	2.14286		1	25	10	1
210	63	2	4	2	2	2	2	4			1	1	2	2	0	2	2		0	3	2		5	1	4	1		1	1	2	1	2	2	2	95	1	25	1	0	0	0	0	0	0		1	26		1
211	23	4	4	1	2	2	1	4			1	1	2	2	0	2			0	3	2		5	1	3	1	8	1	3	2	1	2	2	2					0	0	1	4	5	3.875		1	30		2
211	56	8	4	1	2	1	1	4			1	1	2	2	0	2			0	2	1	3	5	1	3	1		1	1	2	1	2	2	2					0	0	1	1.66667	3	4.5		1	20	12	1
211	100	2	4	1	2	1	1	4			1	1	2	2	0	2			0	5	2		5	1	6	1		1	6	2	1	2	2	2					0	0	0	0	0	0		1	47		3
211	100	9	4	1	2	1	1	4			1	1	2	2	0	2			0	2	2		5	1		1		1	1	2	1	2	2	2					0	0	0	0	0	0		1	19		1
212	18	4	4	1	2	4	3	4	1		0	3	2	2	0	2			0	3	1	2	5	1	3	2	8	0	0	2	1	2	2	2					0	0	3	4.2	7	4.09091		1	25	8	0
212	18	11	4	1	2	4	3	4			1	1	2	2	0	2	1	1	0	2	1	2	5	1		2		1	3	2	1	2	2	2					0	0	3	4.2	7	4.09091		1	24	8	2
212	18	16	4	1	2	4	3	4			1	1	2	2	0	2			0	2	1	2	5	1		2		1	2	2	1	2	2	2					0	0	3	4.2	7	4.09091		1	20	6	1
212	51	2	4	1	2	2	1	4			1	1	2	2	0	2	2		0	3	1	1	5	1	3	1		1	2	2	2	2	2	2					0	0	0	0	1	2		1	27	4	1
212	73	7	4	1	2	4	2	4			1	1	2	2	0	2	2		0	2	2		5	1	3	1	5	1	1	2	2	2	2	2					0	0	1	2.5	5	4.63636		1	20		1
212	84	8	4	1	2	3	1	4	1		1	1	2	2	1	2		2	0	3	1	1	5	1		2		1	2	2	1	2	2	2					0	0	2	7.5	6	4.11111	1	1	32	4	1
212	84	8	4	1	2	3	1	4	1		1	3	2	2	1	2		2	0	3	1	1	5	1		2		1	2	2	1	2	2	2					0	0	2	7.5	6	4.11111	1	1	32	4	1
214	2	2	4	2	2	2	3	4			2	1	2	2	0	2			0	2	2		5	1	3	2	5	1	3	2	2	2	2	2	85	1	85	1	1	0	1	5	1	2.5		1	24		2
214	2	2	4	2	2	2	3	4			2	1	2	2	0	2			0	2	2		5	1		2		1	3	2	2	2	2	2	85	1	85	1	1	0	1	5	1	2.5		1	24		2
214	9	2	4	2	2	2	3	4			1	1	2	2	0	8			0	4	2		5	1	4	2	7	1	5	2	1	2	2	2	85	1	85	1	1	0	1	7	1	3.5		1	38		3
214	46	2	4	2	2	1	2	4			1	1	2	2	0	2			0	3	1	2	5	1	6	1		1	2	2	2	2	2	2	85	1	85	1	1	0	0	0	2	7		1	28	9	1
214	53	2	4	2	2	1	1	4			1	1	2	2	0	2			0	3	1	3	5	1	3	3	10	1	1	2	2	2	2	2	85	1	85	1	1	0	1	10	2	12		1	30	14	1
215	32	2	4	2	2	4	5	4			1	1	1	2	0	1	1		0	4	2		5	1	4	1		1	6	2	1	2	2	2	95	2	30	1	1	0	0	0	3	5		1	38		3
215	41	2	4	2	2	5	5	4			1	1	2	2	0	2	1		0	4	1	3	5	1	4	3	16	1	3	2	1	2	2	2	95	2	30	1	1	0	1	16	2	15		1	38	14	2
215	61	2	4	2	2	2	2	4			1	1	1	2	0	1	1		0	5	2		5	1	6	3	10	1	6	2	1	2	2	2	95	2	30	1	1	0	2	10	4	7.8		1	45		3
215	61	4	4	2	2	2	2	4			2	1	2	2	1	2			0	2	1	2	5	1		3		1	2	2	1	2	2	2	95	2	30	1	1	0	2	10	4	7.8	2	1	21	10	1
215	61	4	4	2	2	2	2	4			2	1	2	2	1	2			0	2	1	2	5	1		3		1	2	2	1	2	2	2	95	2	30	1	1	0	2	10	4	7.8	2	1	21	10	1
215	80	2	4	2	2	1	1	4			1	1	1	2	0	2	1		0	3	1	1	5	1	3	1	3	1	2	2	2	2	2	2	95	2	30	1	1	0	1	3	2	3		1	25	3	1
216	7	2	4	2	2	3	4	4			1	1	2	2	1	2	1		0	2	1	3	5	1	3	3	16	1	1	2	1	2	2	2	95	2	20	1	1	0	1	16	2	15	1	1	22	14	1
216	18	2	4	2	2	2	3	4	1		1	1	2	2	1	1	2		0	3	2		5	1	4	3	12	1	4	2	1	2	2	2	95	2	20	1	1	0	1	12	1	6	2	1	34		2
216	40	2	4	2	2	2	2	4			1	1	2	2	1	2	1		0	2	1	2	5	1	3	3	12	1	1	2	2	2	2	2	95	2	20	1	1	0	1	12	2	11	2	1	23	10	1
216	84	2	4	2	2	2	3	4			1	1	2	2	0	2			0	3	1	2	5	1	3	3	10	1	2	2	1	2	2	2	95	2	20	1	1	0	1	10	2	10		1	29	10	1
216	106	2	4	2	2	2	3	4			1	1	2	2	0	2	1		0	3	1	2	5	1	3	1		1	3	2	1	2	2	2	95	2	20	1	1	0	0	0	1	5		1	32	10	2
217	25	2	4	2	2	1	2	4			1	1	2	2	0	2			0	4	2		5	1	4	3	12	1	3	2	2	2	2	2	45	2	45	1	1	0	1	12	1	6		1	38		2
217	58	8	4	2	2	1	1	4			1	1	2	2	0	2			0	3	2		5	1	6	1		1	2	2	2	2	2	2	45	2	45	1	1	0	0	0	0	0		1	26		1
218	78	2	4	2	2	3	3	4			1	1	2	2	0	2	2		0	3	1	3	5	1	3	3	16	1	2	2	2	2	2	2	49	2	62	1	0	0	1	16	2	14		1	25	12	1
218	87	2	4	2	2	2	3	4	1		0	3	2	2	1	2	2		0	2	1	1	5	1	3	3	10	1	1	2	2	2	2	2	49	2	62	1	0	0	1	10	2	7.5	2	1	24	5	1
219	2	4	4	2	2	1	1	4			1	1	2	2	1	2			0	3	2		5	1	3	1		1	2	2	2	2	2	2	95	2	95	1	1	0	0	0	3	3.28571	3	1	28		1
219	17	2	4	2	2	1	1	4	1		0	3	2	2	0	2			0	5	2		5	1	6	2	5	1	2	2	2	2	2	2	95	2	95	1	1	0	1	5	2	4.66667		1	49		1
219	25	4	4	2	2	1	1	4			1	1	2	2	0	2			0	3	2		5	1	3	1		1	2	2	1	2	2	2	95	2	95	1	1	0	0	0	2	2.5		1	27		1
221	28	2	4	1	2	3	2	4			1	1	2	2	0	2	2		0	3	2		5	1	3	3	10	1	1	1	1	2	2	2					0	0	2	10	2	5		1	27		1
221	39	4	4	1	2	2	1	4			2	1	2	2	0	2	2		0	3	1	3	5	1	3	2	12	1	3	2	1	2	2	2					0	0	2	8.66667	4	8		1	26	12	2
221	39	4	4	1	2	2	1	4			2	1	2	2	0	2	2		0	3	1	3	5	1		2		1	3	2	1	2	2	2					0	0	2	8.66667	4	8		1	26	12	2
221	39	9	4	1	2	2	1	4			1	1	2	2	0	2	2		0	2	1	2	5	1		2		1	3	2	1	2	2	2					0	0	2	8.66667	4	8		1	23	10	2
221	50	2	4	1	2	4	3	4			2	1	2	2	0	2	2		0	3	1	2	5	1	4	3	16	1	4	1	1	2	2	2					0	0	1	16	2	11		1	32	6	2
221	50	2	4	1	2	4	3	4			2	1	2	2	0	2	2		0	3	1	2	5	1		3		1	4	1	1	2	2	2					0	0	1	16	2	11		1	32	6	2
221	72	6	4	1	2	1	1	4			1	1	2	2	0	2	2		0	3	1	3	5	1	3	2	5	1	1	2	2	2	2	2					0	0	2	8.5	3	7.25		1	28	12	1
222	7	2	4	1	2	2	1	4			2	1	2	2	0	2			0	3	2		5	1	3	3	10	1	3	2	1	2	2	2					0	0	1	10	1	5		1	29		2
222	7	2	4	1	2	2	1	4			2	1	2	2	0	2			0	3	2		5	1		3		1	3	2	1	2	2	2					0	0	1	10	1	5		1	29		2
222	29	2	4	1	2	3	1	4			1	1	2	2	0	2	1	2	0	3	1	2	5	1	3	2	8	1	1	2	1	2	2	2					0	0	1	8	2	9		1	28	10	1
222	73	2	4	1	2	3	2	4			1	1	2	2	0	2	1		0	3	1	2	5	1	3	3	12	1	4	2	1	2	2	2					0	0	1	12	2	11		1	30	10	2
222	95	2	4	1	2	4	2	4			1	1	2	2	0	2	2		0	3	1	3	5	1	3	3	10	1	2	2	1	1	2	2					0	0	1	10	2	11		1	26	12	1
223	45	2	4	1	2	2	1	4			1	1	2	2	0	1	1		0	3	2		5	1	3	3	10	1	5	2	1	2	2	2					0	0	1	10	1	5		1	30		3
223	100	2	4	1	2	4	3	4			1	1	2	2	1	2	1		0	3	1	3	5	1	3	3	16	1	1	2	1	2	2	2					0	0	1	16	2	15	2	1	29	14	1
224	5	4	4	2	2	3	4	4			3	1	2	2	0	2	2		0	2	1	2	5	1	5	1		1	3	2	1	2	2	2	89	1	25	2	0	0	0	0	1	1.6		1	19	8	2
224	5	4	4	2	2	3	4	4			3	1	2	2	0	2	2		0	2	1	2	5	1		1		1	3	2	1	2	2	2	89	1	25	2	0	0	0	0	1	1.6		1	19	8	2
224	5	4	4	2	2	3	4	4			3	1	2	2	0	2	2		0	2	1	2	5	1		1		1	3	2	1	2	2	2	89	1	25	2	0	0	0	0	1	1.6		1	19	8	2
224	35	2	4	2	2	3	4	4			2	1	2	2	0	2	2		0	4	2		5	1	4	2	6	1	6	2	2	2	2	2	89	1	25	2	0	0	1	6	1	3		1	36		3
224	35	2	4	2	2	3	4	4			2	1	2	2	0	2	2		0	4	2		5	1		2		1	6	2	2	2	2	2	89	1	25	2	0	0	1	6	1	3		1	36		3
224	96	2	4	2	2	1	1	4	2		1	1	2	2	0	2	2		0	3	2		5	1	4	1		1	6	2	1	2	2	2	89	1	25	2	0	0	0	0	0	0		1	32		3
225	3	2	4	2	2	3	4	4	1		1	1	2	2	0	2	2		0	5	2		5	1	6	3	12	1	6	2	1	2	2	2	79	2	79	1	0	0	1	12	4	8.2		1	45		3
225	10	2	4	2	2	4	5	4			1	1	2	2	0	2	2		0	4	2		5	1	5	1		1	6	1	1	2	2	2	79	2	79	1	0	0	0	0	2	4.25		1	43		3
225	24	2	4	2	2	2	3	4			1	1	2	2	0	2	2		0	4	2		5	1	4	1		1	6	2	1	2	2	2	79	2	79	1	0	0	0	0	0	0		1	39		3
225	59	2	4	2	2	3	4	4			2	1	2	2	0	2	2		0	4	1	4	5	1	4	3	16	1	2	2	2	2	2	2	79	2	79	1	0	0	2	15	4	14.5		1	36	16	1
225	59	2	4	2	2	3	4	4			2	1	2	2	0	2	2		0	4	1	4	5	1		3		1	2	2	2	2	2	2	79	2	79	1	0	0	2	15	4	14.5		1	36	16	1
226	9	2	4	1	2	3	1	4			1	1	2	2	0	2	2		0	3	2		5	1	3	1		1	2	2	1	2	2	2					0	0	0	0	0	0		1	27		1
226	27	2	4	1	2	4	2	4	2		1	3	2	2	0	2			0	3	1	2	5	1	4	3	14	1	3	2	1	2	2	2					0	0	1	14	2	12		1	34	10	2
226	27	2	4	1	2	4	2	4	2		1	1	2	2	0	2			0	3	1	2	5	1		3		1	3	2	1	2	2	2					0	0	1	14	2	12		1	34	10	2
227	59	2	4	1	2	3	1	4	1		1	2	2	2	1	2	2		0	3	2		5	1	3	2	8	1	2	2	1	2	2	2					0	0	1	8	1	4	8	1	29		1
227	59	2	4	1	2	3	1	4	1		1	1	2	2	1	2	2		0	3	2		5	1		2		1	2	2	1	2	2	2					0	0	1	8	1	4	8	1	29		1
227	70	2	4	1	2	4	2	4			1	1	1	2	0	1	2		0	3	2		5	1	6	1	3	1	1	2	1	1	2	2					0	0	1	3	2	4.33333		1	30		1
228	2	6	4	2	2	1	2	4	2		1	1	1	2	0	2	2	1	0	2	2		5	1	4	2	7	1	2	2	2	2	2	2	45	2	7	1	0	0	1	7	1	1.4		1	20		1
228	2	6	4	2	2	1	2	4	2		1	3	1	2	0	2	2	1	0	2	2		5	1		2		1	2	2	2	2	2	2	45	2	7	1	0	0	1	7	1	1.4		1	20		1
228	24	2	4	2	2	1	1	4			1	1	2	2	0	2	2		0	2	2		3	1	2	1		1	1	2	2	2	2	2	45	2	7	1	0	0	0	0	0	0		1	18		1
228	56	2	4	2	2	1	1	4	3		0	2	2	2	0	1	2		0	3	2		5	1	4	3	12	1	6	2	1	2	2	2	45	2	7	1	0	0	1	12	1	4		1	32		3
228	67	2	4	2	2	1	1	4			1	1	2	2	0	2	2		0	4	2		3	1	4	1		1	6	2	2	2	2	2	45	2	7	1	0	0	0	0	1	1		1	36		3
228	78	3	4	2	2	1	1	4	2		1	3	2	2	0	2	2		0	2	2		3	1	5	1		1	1	2	2	2	2	2	45	2	7	1	0	0	0	0	0	0		1	23		1
228	78	3	4	2	2	1	1	4	2		1	1	2	2	0	2	2		0	2	2		3	1		1		1	1	2	2	2	2	2	45	2	7	1	0	0	0	0	0	0		1	23		1
228	78	3	4	2	2	1	1	4	2		1	3	2	2	0	2	2		0	2	2		3	1		1		1	1	2	2	2	2	2	45	2	7	1	0	0	0	0	0	0		1	23		1
228	99	6	4	2	2	1	1	4			2	1	2	2	1	2	2	1	0	2	2		5	1	6	1		1	2	2	2	2	2	2	45	2	7	1	0	0	0	0	0	0	2	1	17		1
228	99	6	4	2	2	1	1	4			2	1	2	2	1	2	2	1	0	2	2		5	1		1		1	2	2	2	2	2	2	45	2	7	1	0	0	0	0	0	0	2	1	17		1
229	4	4	4	2	2	1	1	4			1	1	2	2	0	2	2		0	3	2		5	1	4	1	6	1	5	2	2	2	2	2	95	1	60	3	0	0	1	3	1	1.5		1	26		3
229	8	2	4	2	2	1	1	4	1		1	1	2	2	0	2	2		0	5	2		5	1	6	1		1	6	2	2	2	2	2	95	1	60	3	0	0	0	0	0	0		1	47		3
229	22	2	4	2	2	1	1	4			1	1	2	2	0	2	2	1	0	3	2		5	1	6	1		1	6	2	1	2	2	2	95	1	60	3	0	0	0	0	0	0		1	34		3
229	27	2	4	2	2	1	1	4			2	1	2	2	0	2	2		0	2	2		5	1	3	2	5	1	3	2	1	2	2	2	95	1	60	3	0	0	2	5	2	3.33333		1	23		2
229	27	2	4	2	2	1	1	4			2	1	2	2	0	2	2		0	2	2		5	1		2		1	3	2	1	2	2	2	95	1	60	3	0	0	2	5	2	3.33333		1	23		2
229	36	2	4	2	2	1	1	4	2		1	1	2	2	0	2	1		0	4	2		5	1	4	1		1	6	2	2	2	2	2	95	1	60	3	0	0	0	0	0	0		1	41		3
229	45	2	4	2	2	1	1	4			3	1	2	2	0	2	2		0	3	2		5	1	4	1		1	6	2	1	2	2	2	95	1	60	3	0	0	0	0	0	0		1	32		3
229	45	2	4	2	2	1	1	4			3	1	2	2	0	2	2		0	3	2		5	1		1		1	6	2	1	2	2	2	95	1	60	3	0	0	0	0	0	0		1	32		3
229	45	2	4	2	2	1	1	4			3	1	2	2	0	2	2		0	3	2		5	1		1		1	6	2	1	2	2	2	95	1	60	3	0	0	0	0	0	0		1	32		3
230	11	14	4	2	2	5	5	4			1	1	2	2	0	2	2		0	3	1	3	5	1	4	3	10	1	1	2	1	1	1	2	38	2	38	3	0	0	3	11.3333	7	8.75		1	28	14	1
230	22	2	4	2	2	1	1	4	1		2	1	2	2	0	2	2		0	3	2		6	1	5	1		1	6	2	2	2	2	2	38	2	38	3	0	0	0	0	0	0		1	33		3
230	22	2	4	2	2	1	1	4	1		2	1	2	2	0	2	2		0	3	2		6	1		1		1	6	2	2	2	2	2	38	2	38	3	0	0	0	0	0	0		1	33		3
230	33	5	4	2	2	1	1	4			1	1	2	2	0	2	2	1	0	2	2		5	1	5	1		1	1	2	2	2	2	2	38	2	38	3	0	0	0	0	0	0		1	19		1
230	66	2	4	2	2	1	1	4	1		0	2	2	2	1	2	2		0	2	2		3	1	3	1		1	0	2	2	2	2	2	38	2	38	3	0	0	0	0	0	0	3	1	16		0
230	77	2	4	2	2	1	2	4			1	1	2	2	0	2	2	1	0	2	2		5	1	3	1		1	1	2	2	2	2	2	38	2	38	3	0	0	0	0	0	0		1	19		1
231	38	2	4	1	2	3	1	4	8		1	1	1	2	0	1	1	2	0	4	2		5	1	4	2	5	1	5	2	2	2	2	2					0	0	1	5	3	2.66667		1	35		3
231	38	2	4	1	2	3	1	4	8		1	3	1	2	0	1	1	2	0	4	2		5	1		2		1	5	2	2	2	2	2					0	0	1	5	3	2.66667		1	35		3
231	60	2	4	1	2	1	1	4			1	1	2	2	0	2	1		0	3	2		3	1	3	1		1	5	2	2	2	2	2					0	0	0	0	0	0		1	27		3
231	71	2	4	1	2	3	1	4			1	1	8	2	0	8	2		0	3	2		5	1	3	3	10	1	4	2	1	2	2	2					0	0	1	10	1	5		1	26		2
231	93	17	4	1	2	3	1	4			1	1	2	2	0	2	2		0	2	2		6	1	5	1		1	1	2	2	2	2	2					0	0	0	0	0	0		1	23		1
232	1	2	4	1	2	1	1	4			1	1	2	2	1	2	2		0	3	2		6	1	3	1		1	6	2	2	2	2	2					0	0	0	0	1	2	2	1	26		3
232	12	2	4	1	2	3	2	4			1	1	1	2	0	2	2		0	3	1	2	5	1	4	3	12	1	4	2	2	2	2	2					0	0	1	12	2	7.33333		1	32	10	2
232	56	6	4	1	2	3	1	4	1		1	1	2	2	0	2	2		0	3	2		3	3	4	3	10	1	4	2	1	2	2	2					0	0	1	10	1	2.5		1	28		2
233	20	2	4	1	2	4	3	4			2	1	2	2	0	2	1		0	4	2		6	1	6	3	10	1	6	2	1	2	2	2					0	0	1	10	4	6.8		1	39		3
233	20	2	4	1	2	4	3	4			2	1	2	2	0	2	1		0	4	2		6	1		3		1	6	2	1	2	2	2					0	0	1	10	4	6.8		1	39		3
233	53	2	4	1	2	1	1	4			1	1	2	2	0	2	1		0	3	2		3	1	4	3	10	1	6	2	2	2	2	2					0	0	1	10	1	5		1	30		3
234	5	4	4	2	2	1	1	4			2	1	2	2	0	2	2		0	3	2		3	1	6	1		1	5	2	2	2	2	2	95	1	65	3	0	0	0	0	0	0		1	26		3
234	5	4	4	2	2	1	1	4			2	1	2	2	0	2	2		0	3	2		3	1		1		1	5	2	2	2	2	2	95	1	65	3	0	0	0	0	0	0		1	26		3
234	5	10	4	2	2	1	1	4	1		2	1	2	2	0	2	2		0	2	2		3	1		1		1	2	2	2	2	2	2	95	1	65	3	0	0	0	0	0	0		1	23		1
234	5	10	4	2	2	1	1	4	1		2	1	2	2	0	2	2		0	2	2		3	1		1		1	2	2	2	2	2	2	95	1	65	3	0	0	0	0	0	0		1	23		1
234	5	10	4	2	2	1	1	4	1		2	3	2	2	0	2	2		0	2	2		3	1		1		1	2	2	2	2	2	2	95	1	65	3	0	0	0	0	0	0		1	23		1
234	10	2	4	2	2	1	1	4			1	1	2	2	0	2	2		0	2	2		3	1	3	1		1	3	2	1	2	2	2	95	1	65	3	0	0	0	0	0	0		1	23		2
234	28	4	4	2	2	1	1	4	1		2	1	2	2	0	2	2		0	3	2		5	1	4	1		1	6	2	1	2	1	2	95	1	65	3	0	0	0	0	0	0		1	28		3
234	28	4	4	2	2	1	1	4	1		2	3	2	2	0	2	2		0	3	2		5	1		1		1	6	2	1	2	1	2	95	1	65	3	0	0	0	0	0	0		1	28		3
234	28	4	4	2	2	1	1	4	1		2	1	2	2	0	2	2		0	3	2		5	1		1		1	6	2	1	2	1	2	95	1	65	3	0	0	0	0	0	0		1	28		3
234	28	29	4	2	2	1	1	4			1	1	2	2	0	2	2		0	2	2		5	1		1		1	1	2	1	2	1	2	95	1	65	3	0	0	0	0	0	0		1	20		1
234	33	2	4	2	2	1	1	4			2	1	1	2	0	2	2		0	3	2		6	1	4	1		1	6	2	2	2	2	2	95	1	65	3	0	0	0	0	0	0		1	29		3
234	33	2	4	2	2	1	1	4			2	1	1	2	0	2	2		0	3	2		6	1		1		1	6	2	2	2	2	2	95	1	65	3	0	0	0	0	0	0		1	29		3
234	37	4	4	2	2	1	1	4			2	1	2	2	0	2	2	1	0	2	2		6	1	2	1		1	3	2	2	2	2	2	95	1	65	3	0	0	0	0	0	0		1	22		2
234	37	4	4	2	2	1	1	4			2	1	2	2	0	2	2	1	0	2	2		6	1		1		1	3	2	2	2	2	2	95	1	65	3	0	0	0	0	0	0		1	22		2
235	1	10	4	2	2	1	1	4			1	1	2	2	0	2	2	1	0	2	2		5	1	4	1		1	1	2	2	2	2	2	95	1	40	3	0	0	0	0	0	0		1	20		1
235	3	2	4	2	2	1	1	4			2	1	2	2	0	2	2		0	2	2		5	1	2	1		1	3	2	2	2	2	2	95	1	40	3	0	0	0	0	0	0		1	21		2
235	3	2	4	2	2	1	1	4			2	1	2	2	0	2	2		0	2	2		5	1		1		1	3	2	2	2	2	2	95	1	40	3	0	0	0	0	0	0		1	21		2
235	6	2	4	2	2	1	1	4	2		1	1	2	2	0	2	2		0	5	2		5	1	5	1		1	6	2	2	2	2	2	95	1	40	3	0	0	0	0	0	0		1	46		3
235	8	2	4	2	2	1	1	4			1	1	2	2	0	2	2	1	0	3	2		5	1	3	1	3	1	6	2	2	2	2	2	95	1	40	3	0	0	1	3	1	1.5		1	25		3
235	10	2	4	2	2	1	1	4	1		0	2	2	2	0	2	2		0	5	2		5	1	6	1		1	6	2	1	2	2	2	95	1	40	3	0	0	0	0	0	0		1	47		3
235	12	2	4	2	2	1	1	4			3	1	2	2	0	2	2	1	0	3	2		5	1	3	1		1	4	2	2	2	2	2	95	1	40	3	0	0	0	0	0	0		1	25		2
235	12	2	4	2	2	1	1	4			3	1	2	2	0	2	2	1	0	3	2		5	1		1		1	4	2	2	2	2	2	95	1	40	3	0	0	0	0	0	0		1	25		2
235	12	2	4	2	2	1	1	4			3	1	2	2	0	2	2	1	0	3	2		5	1		1		1	4	2	2	2	2	2	95	1	40	3	0	0	0	0	0	0		1	25		2
235	14	2	4	2	2	1	1	4			3	1	2	2	1	2	2	2	0	4	2		5	1	4	1		1	5	2	1	2	1	2	95	1	40	3	0	0	0	0	0	0	1	1	37		3
235	14	2	4	2	2	1	1	4			3	1	2	2	1	2	2	2	0	4	2		5	1		1		1	5	2	1	2	1	2	95	1	40	3	0	0	0	0	0	0	1	1	37		3
235	14	2	4	2	2	1	1	4			3	1	2	2	1	2	2	2	0	4	2		5	1		1		1	5	2	1	2	1	2	95	1	40	3	0	0	0	0	0	0	1	1	37		3
235	16	2	4	2	2	1	1	4	3		2	1	2	2	0	2	2		0	4	2		5	1	5	1		1	6	2	2	2	2	2	95	1	40	3	0	0	0	0	0	0		1	36		3
235	16	2	4	2	2	1	1	4	3		2	1	2	2	0	2	2		0	4	2		5	1		1		1	6	2	2	2	2	2	95	1	40	3	0	0	0	0	0	0		1	36		3
235	20	2	4	2	2	1	1	4	1		2	1	2	2	0	2	2	2	0	3	2		5	1	4	1		1	6	2	1	2	1	2	95	1	40	3	0	0	0	0	0	0		1	29		3
235	20	2	4	2	2	1	1	4	1		2	1	2	2	0	2	2	2	0	3	2		5	1		1		1	6	2	1	2	1	2	95	1	40	3	0	0	0	0	0	0		1	29		3
235	20	2	4	2	2	1	1	4	1		2	3	2	2	0	2	2	2	0	3	2		5	1		1		1	6	2	1	2	1	2	95	1	40	3	0	0	0	0	0	0		1	29		3
236	6	2	4	1	2	2	1	4	1		2	1	2	2	0	2	1		0	3	2		3	1	4	3	12	1	6	2	1	2	2	2					0	0	1	12	1	6		1	32		3
236	6	2	4	1	2	2	1	4	1		2	1	2	2	0	2	1		0	3	2		3	1		3		1	6	2	1	2	2	2					0	0	1	12	1	6		1	32		3
236	28	11	4	1	2	3	2	4	1		1	3	2	2	0	2	2		0	2	1	2	3	1	6	3	10	1	1	2	2	2	2	2					0	0	2	10	6	8.28571		1	22	8	1
236	28	11	4	1	2	3	2	4	1		1	1	2	2	0	2	2		0	2	1	2	3	1		3		1	1	2	2	2	2	2					0	0	2	10	6	8.28571		1	22	8	1
236	83	7	4	1	2	5	3	4			2	1	2	2	0	2	1		0	3	1	2	3	1	4	2	8	1	2	2	2	2	2	2					0	0	3	8.66667	6	7.14286		1	25	6	1
236	83	7	4	1	2	5	3	4			2	1	2	2	0	2	1		0	3	1	2	3	1		2		1	2	2	2	2	2	2					0	0	3	8.66667	6	7.14286		1	25	6	1
236	94	2	4	1	2	3	1	4	1		1	1	2	2	0	2	2		0	4	2		3	1	3	1		1	1	2	1	2	2	2					0	0	0	0	1	2		1	38		1
236	94	2	4	1	2	3	1	4	1		1	2	2	2	0	2	2		0	4	2		3	1		1		1	1	2	1	2	2	2					0	0	0	0	1	2		1	38		1
237	8	2	4	1	2	1	1	4	1		0	3	2	2	0	2	2		0	2	2		3	1	3	2	8	0	0	2	2	2	2	2					0	0	1	8	1	2.66667		1	18		0
237	41	4	4	1	2	2	1	4			3	1	2	2	0	2	2		0	3	2		3	1	4	1	3	1	5	2	1	2	2	2					0	0	1	1.5	1	0.75		1	25		3
237	41	4	4	1	2	2	1	4			3	1	2	2	0	2	2		0	3	2		3	1		1		1	5	2	1	2	2	2					0	0	1	1.5	1	0.75		1	25		3
237	41	4	4	1	2	2	1	4			3	1	2	2	0	2	2		0	3	2		3	1		1		1	5	2	1	2	2	2					0	0	1	1.5	1	0.75		1	25		3
237	74	4	4	1	2	3	2	4	2		0	3	2	2	0	2	1		0	3	1	1	3	1	6	3	10	1	5	2	1	2	2	2					0	0	3	12	10	9.66667		1	33	5	3
237	85	8	4	1	2	1	1	4	4		1	1	2	2	0	2	2		0	4	2		5	1	6	1		1	6	2	1	2	2	2					0	0	0	0	0	0		1	35		3
237	85	15	4	1	2	1	1	4	1		0	3	2	2	0	2	2		0	3	2		5	1		1		1	2	2	1	2	2	2					0	0	0	0	0	0		1	30		1
238	5	2	4	2	2	1	1	4			1	1	2	2	0	2			0	3	2		3	1	3	1		1	4	2	2	2	2	2	57		40	1	0	0	0	0	0	0		1	30		2
238	14	2	4	2	2	1	1	4			1	1	2	2	1	2		1	0	3	1	1	3	1	4	2	5	1	1	2	1	2	2	2	57		40	1	0	0	1	5	2	3.5	1	1	28	2	1
238	22	2	4	2	2	1	1	4			1	1	2	2	1	2			0	3	2		6	1	3	1		1	1	2	2	2	2	2	57		40	1	0	0	0	0	0	0	1	1	29		1
238	48	4	4	2	2	1	1	4			1	1	2	2	0	2			0	5	2		3	1	3	1		1	6	2	2	2	2	2	57		40	1	0	0	0	0	0	0		1	49		3
238	65	2	4	2	2	1	1	4	1		1	1	2	2	0	2			0	4	2		6	1	5	1		1	6	2	2	2	2	2	57		40	1	0	0	0	0	0	0		1	44		3
238	74	2	4	2	2	1	1	4			1	1	2	2	0	2			0	3	2		3	1	4	1		1	1	2	2	2	2	2	57		40	1	0	0	0	0	0	0		1	33		1
238	82	2	4	2	2	1	1	4			1	1	2	2	0	2			0	3	2		6	1	4	1		1	3	2	2	2	2	2	57		40	1	0	0	0	0	0	0		1	33		2
239	2	2	4	2	2	1	1	4			1	1	2	2	0	2			0	4	2		5	1	5	1		1	4	2	1	2	2	2	77	1	66	1	0	0	0	0	0	0		1	43		2
239	7	2	4	2	2	1	1	4	1		0	2	2	2	0	2			0	4	2		5	1	4	1		1	4	2	2	2	2	2	77	1	66	1	0	0	0	0	0	0		1	39		2
239	16	2	4	2	2	1	1	4			1	1	2	2	0	2			0	4	2		5	1	6	1		1	6	2	1	2	2	2	77	1	66	1	0	0	0	0	0	0		1	42		3
239	30	2	4	2	2	1	1	4			1	1	2	2	0	2			0	4	2		5	1	4	1		1	5	2	1	2	2	2	77	1	66	1	0	0	0	0	0	0		1	38		3
239	39	14	4	2	2	1	1	4			1	1	2	2	0	2			0	4	2		5	1	5	1		1	5	2	1	2	1	2	77	1	66	1	0	0	0	0	0	0		1	39		3
240	6	2	4	2	2	3	4	4			2	1	2	2	0	2			0	3	2		5	1	4	1		1	3	1	1	2	2	2	15	1	15	1	1	0	0	0	0	0		1	25		2
240	6	2	4	2	2	3	4	4			2	1	2	2	0	2			0	3	2		5	1		1		1	3	1	1	2	2	2	15	1	15	1	1	0	0	0	0	0		1	25		2
240	6	8	4	2	2	3	4	4			1	1	2	2	0	2			0	3	2		5	1		1		1	2	1	1	2	2	2	15	1	15	1	1	0	0	0	0	0		1	30		1
240	17	4	4	2	2	1	2	4	2		0	2	2	2	0	2			0	3	2		5	1	4	2	8	1	3	2	1	2	2	2	15	1	15	1	1	0	2	5.33333	2	2.28571		1	33		2
240	17	4	4	2	2	1	2	4	2		0	2	2	2	0	2			0	3	2		5	1		2		1	3	2	1	2	2	2	15	1	15	1	1	0	2	5.33333	2	2.28571		1	33		2
240	28	2	4	2	2	2	2	4	1		1	2	2	2	0	2			0	4	2		5	1	4	2	5	1	6	2	1	2	2	2	15	1	15	1	1	0	2	6.5	2	1.85714		1	39		3
240	28	2	4	2	2	2	2	4	1		1	1	2	2	0	2			0	4	2		5	1		2		1	6	2	1	2	2	2	15	1	15	1	1	0	2	6.5	2	1.85714		1	39		3
240	28	12	4	2	2	2	2	4	1		2	1	1	2	0	2			0	2	2		5	1		2		1	2	2	1	2	2	2	15	1	15	1	1	0	2	6.5	2	1.85714		1	20		1
240	28	12	4	2	2	2	2	4	1		2	1	1	2	0	2			0	2	2		5	1		2		1	2	2	1	2	2	2	15	1	15	1	1	0	2	6.5	2	1.85714		1	20		1
240	28	12	4	2	2	2	2	4	1		2	3	1	2	0	2			0	2	2		5	1		2		1	2	2	1	2	2	2	15	1	15	1	1	0	2	6.5	2	1.85714		1	20		1
240	50	2	4	2	2	1	2	4	1		1	1	2	2	0	2			0	4	2		5	1	5	2	5	1	5	2	1	2	2	2	15	1	15	1	1	0	1	5	1	2.5		1	35		3
240	61	2	4	2	2	1	2	4			1	1	2	2	0	2			0	3	2		5	1	3	3	10	1	2	2	2	2	2	2	15	1	15	1	1	0	1	10	1	5		1	28		1
240	83	4	4	2	2	1	2	4			1	1	2	2	0	2			0	3	2		5	1	4	1		1	1	2	1	2	2	2	15	1	15	1	1	0	1	1.66667	2	1.22222		1	30		1
240	83	7	4	2	2	1	2	4			2	1	2	2	0	2			0	3	2		5	1		1		1	2	2	1	2	2	2	15	1	15	1	1	0	1	1.66667	2	1.22222		1	30		1
240	83	7	4	2	2	1	2	4			2	1	2	2	0	2			0	3	2		5	1		1		1	2	2	1	2	2	2	15	1	15	1	1	0	1	1.66667	2	1.22222		1	30		1
240	94	2	4	2	2	2	2	4			1	1	2	2	0	2			0	3	2		5	1	3	3	12	1	2	2	2	2	2	2	15	1	15	1	1	0	1	12	1	6		1	30		1
241	30	2	4	1	2	3	2	4			1	1	2	2	0	2			0	4	2		3	1	4	1		1	6	2	2	2	2	2					0	0	0	0	0	0		1	35		3
241	41	2	4	1	2	3	1	4	2		0	2	2	2	0	2	2		0	3	1	2	5	1		2		1	6	2	1	2	2	2					0	0	1	8	3	7		1	30	10	3
241	41	2	4	1	2	3	1	4	2		0	2	2	2	0	2	2		0	3	1	2	5	1		2		1	6	2	1	2	2	2					0	0	1	8	3	7		1	30	10	3
241	52	4	4	1	2	4	3	4			1	1	2	2	0	2		1	0	2	1	1	7	1	2	3	13	1	1	2	1	2	2	2					0	0	2	11.5	6	10.1667		1	18	5	1
241	74	8	4	1	2	4	3	4			1	1	2	2	0	2	1		0	3	2		5	1	4	3	10	1	3	2	1	1	2	2					0	0	2	10	7	5.2		1	32		2
241	74	13	4	1	2	4	3	4			1	1	1	2	0	2	1	1	0	3	2		3	1		3		1	6	2	1	1	2	2					0	0	2	10	7	5.2		1	32		3
241	96	3	4	1	2	5	4	4			1	1	1	2	1	2			0	3	1	3	2	1		3		1	2	2	2	2	2	2					0	0	2	13	4	10.2	1	1	27	13	1
242	4	2	4	2	2	2	2	4			1	1	2	2	0	2	2		0	2	1	1	3	1	2	3	10	1	1	2	2	2	2	2	95	2	30	4	1	0	1	10	2	7.5		1	18	5	1
242	10	2	4	2	2	1	1	4			1	1	2	2	0	2			0	2	2		6	1	2	3	10	1	2	2	2	2	2	2	95	2	30	4	1	0	1	10	1	3.33333		1	21		1
242	12	2	4	2	2	1	1	4			2	1	2	2	0	2			0	3	2		6	1	3	1		1	2	2	2	2	2	2	95	2	30	4	1	0	0	0	1	2.4		1	25		1
242	12	2	4	2	2	1	1	4			2	1	2	2	0	2			0	3	2		6	1		1		1	2	2	2	2	2	2	95	2	30	4	1	0	0	0	1	2.4		1	25		1
242	14	2	4	2	2	3	3	4			1	1	2	2	0	2			0	2	2		6	1	2	2	8	1	1	2	1	2	2	2	95	2	30	4	1	0	1	8	1	2.66667		1	18		1
242	18	2	4	2	2	1	1	4	2		1	1	8	8	0	2	2		0	3	2		5	1	3	1		1	4	2	2	2	2	2	95	2	30	4	1	0	0	0	0	0		1	31		2
243	40	4	4	2	2	2	3	4			1	1	2	2	0	2			0	3	2		6	1	4	1		1	4	2	1	2	2	2	0	2	0	1	0	0	0	0	0	0		1	32		2
243	51	2	4	2	2	1	1	4			1	1	2	2	0	2			0	5	2		6	1	6	1		1	6	2	2	2	2	2	0	2	0	1	0	0	0	0	0	0		1	49		3
243	62	3	4	2	2	2	2	4			1	1	2	2	1	2			0	3	1	2	6	1		3		1	1	2	2	2	2	2	0	2	0	1	0	0	2	12	5	10	1	1	30	10	1
243	73	2	4	2	2	2	3	4			1	1	2	2	0	2	2		0	3	1	2	6	1	3	3	16	1	5	2	1	2	2	2	0	2	0	1	0	0	1	16	2	13		1	30	10	3
243	84	2	4	2	2	3	4	4			1	1	2	2	0	2	2		0	3	1	2	6	1	3	3	10	1	2	2	1	2	2	2	0	2	0	1	0	0	1	10	2	9		1	30	8	1
243	95	2	4	2	2	2	2	4			2	1	2	2	0	2	2		0	4	2		6	1	4	3	10	1	4	2	2	2	2	2	0	2	0	1	0	0	1	10	1	5		1	37		2
243	95	2	4	2	2	2	2	4			2	1	2	2	0	2	2		0	4	2		6	1		3		1	4	2	2	2	2	2	0	2	0	1	0	0	1	10	1	5		1	37		2
243	106	2	4	2	2	2	3	4			1	1	2	2	0	2	1		0	3	1	3	5	1	3	3	14	1	4	2	1	2	2	2	0	2	0	1	0	0	2	13	3	5.71429		1	29	14	2
243	106	8	4	2	2	2	3	4			1	1	2	2	1	2	2		0	3	2		5	1		3		1	1	2	1	2	2	2	0	2	0	1	0	0	2	13	3	5.71429	2	1	26		1
244	17	7	4	2	2	1	1	4			2	1	2	2	0	2	2		0	3	1	3	3	1		3		1	2	2	1	2	2	2	95	1	8	3	0	0	1	16	3	8.8		1	26	12	1
244	17	7	4	2	2	1	1	4			2	1	2	2	0	2	2		0	3	1	3	3	1		3		1	2	2	1	2	2	2	95	1	8	3	0	0	1	16	3	8.8		1	26	12	1
244	25	2	4	2	2	1	1	4	1		1	2	2	2	0	2	2		0	4	2		3	1	4	1		1	4	2	1	2	2	2	95	1	8	3	0	0	0	0	0	0		1	35		2
244	25	2	4	2	2	1	1	4	1		1	1	2	2	0	2	2		0	4	2		3	1		1		1	4	2	1	2	2	2	95	1	8	3	0	0	0	0	0	0		1	35		2
244	42	2	4	2	2	1	1	4	1		2	1	2	2	0	2	2	1	0	2	2		3	1	3	1		1	5	2	1	2	2	2	95	1	8	3	0	0	0	0	0	0		1	24		3
244	42	2	4	2	2	1	1	4	1		2	1	2	2	0	2	2	1	0	2	2		3	1		1		1	5	2	1	2	2	2	95	1	8	3	0	0	0	0	0	0		1	24		3
244	42	9	4	2	2	1	1	4			2	1	2	2	0	2	2		0	3	2		3	1		1		1	6	2	1	2	2	2	95	1	8	3	0	0	0	0	0	0		1	26		3
244	42	9	4	2	2	1	1	4			2	1	2	2	0	2	2		0	3	2		3	1		1		1	6	2	1	2	2	2	95	1	8	3	0	0	0	0	0	0		1	26		3
244	50	3	4	2	2	1	1	4	3		1	1	2	2	1	2	2		0	4	2		3	1	6	3	10	1	5	2	1	2	2	2	95	1	8	3	0	0	1	10	1	3.33333	2	1	37		3
244	58	4	4	2	2	1	1	4			1	1	2	2	0	2	2		0	2	2		3	1	2	1		1	2	2	1	2	2	2	95	1	8	3	0	0	0	0	1	0.571429		1	20		1
244	75	2	4	2	2	1	1	4	1		2	1	2	2	1	2	2		0	4	2		5	1	4	1		1	3	2	2	2	2	2	95	1	8	3	0	0	0	0	0	0	2	1	38		2
244	75	2	4	2	2	1	1	4	1		2	1	2	2	1	2	2		0	4	2		5	1		1		1	3	2	2	2	2	2	95	1	8	3	0	0	0	0	0	0	2	1	38		2
244	83	2	4	2	2	1	1	4			1	1	2	2	0	2	2		0	4	2		3	1	4	1		1	6	2	2	2	2	2	95	1	8	3	0	0	0	0	1	1.33333		1	39		3
245	21	2	4	2	2	2	2	4			2	1	2	2	0	2	1		0	4	2		6	1	5	3	10	1	6	2	1	2	1	2	30	2	2	3	1	0	2	11	4	6.4		1	44		3
245	21	2	4	2	2	2	2	4			2	1	2	2	0	2	1		0	4	2		6	1		3		1	6	2	1	2	1	2	30	2	2	3	1	0	2	11	4	6.4		1	44		3
245	54	2	4	2	2	3	4	4			2	1	2	2	0	2	2		0	2	2		6	1	2	1		1	4	2	1	2	1	2	30	2	2	3	1	0	1	3.5	4	3.375		1	20		2
245	54	2	4	2	2	3	4	4			2	1	2	2	0	2	2		0	2	2		6	1		1		1	4	2	1	2	1	2	30	2	2	3	1	0	1	3.5	4	3.375		1	20		2
245	54	8	4	2	2	3	4	4			2	1	2	2	0	2	2		0	2	1	1	6	1		1		1	6	2	1	2	1	2	30	2	2	3	1	0	1	3.5	4	3.375		1	24	5	3
245	54	8	4	2	2	3	4	4			2	1	2	2	0	2	2		0	2	1	1	6	1		1		1	6	2	1	2	1	2	30	2	2	3	1	0	1	3.5	4	3.375		1	24	5	3
245	65	2	4	2	2	1	2	4			1	1	2	2	0	2	2		0	3	1	1	6	1	4	2	11	1	1	2	2	2	2	2	30	2	2	3	1	0	2	5.33333	7	4.63636		1	31	5	1
245	65	4	4	2	2	1	2	4	1		1	1	2	2	0	2	2		0	4	2		6	1		2		1	2	2	2	2	2	2	30	2	2	3	1	0	2	5.33333	7	4.63636		1	35		1
245	65	7	4	2	2	1	2	4			2	1	2	2	1	2	2		0	3	1	1	6	1		2		1	6	2	2	2	2	2	30	2	2	3	1	0	2	5.33333	7	4.63636	3	1	26	5	3
245	65	7	4	2	2	1	2	4			2	1	2	2	1	2	2		0	3	1	1	6	1		2		1	6	2	2	2	2	2	30	2	2	3	1	0	2	5.33333	7	4.63636	3	1	26	5	3
245	65	17	4	2	2	1	2	4	1		1	1	2	2	1	2	2	1	0	2	2		6	1		2		1	2	2	2	2	2	2	30	2	2	3	1	0	2	5.33333	7	4.63636	3	1	22		1
245	76	2	4	2	2	1	1	4			2	1	2	2	0	1	1		0	3	2		6	1	3	1		1	6	2	1	2	2	2	30	2	2	3	1	0	0	0	0	0		1	28		3
245	76	2	4	2	2	1	1	4			2	1	2	2	0	1	1		0	3	2		6	1		1		1	6	2	1	2	2	2	30	2	2	3	1	0	0	0	0	0		1	28		3
245	87	2	4	2	2	1	2	4			2	1	2	2	0	2	2	1	0	3	2		6	1	3	1		1	6	2	2	2	1	2	30	2	2	3	1	0	0	0	0	0		1	26		3
245	87	2	4	2	2	1	2	4			2	1	2	2	0	2	2	1	0	3	2		6	1		1		1	6	2	2	2	1	2	30	2	2	3	1	0	0	0	0	0		1	26		3
245	109	3	4	2	2	1	1	4			1	1	2	2	0	2	2		0	2	2		6	1		1		1	1	2	2	2	2	2	30	2	2	3	1	0	0	0	0	0		1	17		1
246	33	2	4	1	2	1	1	4			1	1	2	2	1	2	1	2	0	4	2		3	1	4	1		1	6	2	2	2	2	2					0	0	0	0	0	0	2	1	37		3
246	44	2	4	1	2	3	1	4	1		2	1	2	2	0	2	1		0	3	1	1	6	1	3	3	10	1	6	2	1	2	2	2					0	0	1	10	2	7.5		1	30	5	3
246	44	2	4	1	2	3	1	4	1		2	1	2	2	0	2	1		0	3	1	1	6	1		3		1	6	2	1	2	2	2					0	0	1	10	2	7.5		1	30	5	3
246	55	6	4	1	2	2	1	4			1	1	2	2	0	2	1		0	3	1	1	3	1	4	2		1	5	2	2	2	2	2					0	0	2	5	4	4		1	32	5	3
246	77	2	4	1	2	1	1	4			2	1	2	2	0	2	2	1	0	4	2		6	1	5	1		1	6	2	2	2	2	2					0	0	0	0	0	0		1	43		3
246	77	2	4	1	2	1	1	4			2	1	2	2	0	2	2	1	0	4	2		6	1		1		1	6	2	2	2	2	2					0	0	0	0	0	0		1	43		3
246	110	2	4	1	2	4	3	4	5		1	3	2	2	1	1	2		0	3	1	1	3	1	4	2	5	1	6	2	1	2	2	2					0	0	1	5	3	5.66667	2	1	30	3	3
246	110	2	4	1	2	4	3	4	5		1	1	2	2	1	1	2		0	3	1	1	3	1		2		1	6	2	1	2	2	2					0	0	1	5	3	5.66667	2	1	30	3	3
247	11	2	4	1	2	3	1	4			2	1	2	2	1	2	2		0	2	2		3	1	3	3	10	1	2	2	1	2	2	2					0	0	1	10	2	3.33333	2	1	21		1
247	11	2	4	1	2	3	1	4			2	1	2	2	1	2	2		0	2	2		3	1		3		1	2	2	1	2	2	2					0	0	1	10	2	3.33333	2	1	21		1
247	44	2	4	1	2	2	1	4	3		0	2	2	2	0	2	1		0	4	2		3	1	6	1		1	6	2	1	2	2	2					0	0	0	0	3	4.71429		1	43		3
247	55	2	4	1	2	1	1	4	3		0	2	2	2	1	2	2		0	4	2		6	1	5	1		1	5	2	1	2	2	2					0	0	0	0	2	3	2	1	37		3
247	66	2	4	1	2	2	1	4	1		0	2	1	2	0	2	2		0	4	2		3	1	5	1		1	6	2	1	2	2	2					0	0	0	0	1	1.42857		1	42		3
247	66	4	4	1	2	2	1	4			2	1	2	2	0	2	2	1	0	2	2		6	1		1		1	6	2	1	2	2	2					0	0	0	0	1	1.42857		1	24		3
247	66	4	4	1	2	2	1	4			2	1	2	2	0	2	2	1	0	2	2		6	1		1		1	6	2	1	2	2	2					0	0	0	0	1	1.42857		1	24		3
247	66	11	4	1	2	2	1	4			2	1	2	2	0	2	2		0	2	2		3	1		1		1	2	2	1	2	2	2					0	0	0	0	1	1.42857		1	19		1
247	66	11	4	1	2	2	1	4			2	1	2	2	0	2	2		0	2	2		3	1		1		1	2	2	1	2	2	2					0	0	0	0	1	1.42857		1	19		1
247	99	2	4	1	2	1	1	4	1		1	1	2	2	1	2	2		0	3	2		5	1	4	3	10	1	6	2	2	2	2	2					0	0	2	11	2	4.4	2	1	33		3
247	99	4	4	1	2	1	1	4			1	1	2	2	1	2	2		0	2	2		6	1		3		1	1	2	2	2	2	2					0	0	2	11	2	4.4	2	1	18		1
247	110	2	4	1	2	3	2	4	2		0	3	2	2	0	2	1		0	3	2		3	1	3	3	10	1	3	2	1	2	2	2					0	0	1	10	1	5		1	25		2
247	110	2	4	1	2	3	2	4	2		0	3	2	2	0	2	1		0	3	2		3	1		3		1	3	2	1	2	2	2					0	0	1	10	1	5		1	25		2
248	29	15	4	1	2	4	2	4	3		2	2	2	2	0	2	1		0	4	2		3	1	4	3	14	1	6	2	1	2	2	2					0	0	4	9.6	6	4.69231		1	39		3
248	29	15	4	1	2	4	2	4	3		2	1	2	2	0	2	1		0	4	2		3	1		3		1	6	2	1	2	2	2					0	0	4	9.6	6	4.69231		1	39		3
248	29	15	4	1	2	4	2	4	3		2	3	2	2	0	2	1		0	4	2		3	1		3		1	6	2	1	2	2	2					0	0	4	9.6	6	4.69231		1	39		3
248	29	15	4	1	2	4	2	4	3		2	1	2	2	0	2	1		0	4	2		3	1		3		1	6	2	1	2	2	2					0	0	4	9.6	6	4.69231		1	39		3
248	29	25	4	1	2	4	2	4	1		1	1	1	2	1	1	2		0	3	2		3	1		3		1	4	2	1	2	2	2					0	0	4	9.6	6	4.69231	2	1	32		2
248	29	25	4	1	2	4	2	4	1		1	3	1	2	1	1	2		0	3	2		3	1		3		1	4	2	1	2	2	2					0	0	4	9.6	6	4.69231	2	1	32		2
248	29	31	4	1	2	4	2	4	1		1	1	2	2	0	2	2		0	3	1	1	3	1		3		1	3	2	1	2	2	2					0	0	4	9.6	6	4.69231		1	31	3	2
248	29	31	4	1	2	4	2	4	1		1	3	2	2	0	2	2		0	3	1	1	3	1		3		1	3	2	1	2	2	2					0	0	4	9.6	6	4.69231		1	31	3	2
248	40	2	4	1	2	1	1	4	1		1	1	2	2	0	2	1		0	4	2		6	1	4	1		1	6	2	2	2	2	2					0	0	0	0	0	0		1	36		3
248	51	2	4	1	2	1	1	4			1	1	2	2	1	2	1		0	3	2		5	1	3	1		1	4	2	2	2	2	2					0	0	0	0	0	0	2	1	27		2
248	62	2	4	1	2	1	1	4	2		0	3	2	2	0	2	1		0	5	2		3	1	6	1		1	6	2	1	2	2	2					0	0	0	0	0	0		1	48		3
248	73	2	4	1	2	1	1	4			2	1	2	2	0	2	2		0	2	2		5	1	3	1		1	3	2	2	2	2	2					0	0	0	0	0	0		1	23		2
248	73	2	4	1	2	1	1	4			2	1	2	2	0	2	2		0	2	2		5	1		1		1	3	2	2	2	2	2					0	0	0	0	0	0		1	23		2
248	84	2	4	1	2	1	1	4	3		1	3	2	2	1	2	1		0	3	2		6	1	4	2	6	1	4	2	2	2	2	2					0	0	1	6	1	2	2	1	33		2
248	84	2	4	1	2	1	1	4	3		1	1	2	2	1	2	1		0	3	2		6	1		2		1	4	2	2	2	2	2					0	0	1	6	1	2	2	1	33		2
248	84	2	4	1	2	1	1	4	3		1	3	2	2	1	2	1		0	3	2		6	1		2		1	4	2	2	2	2	2					0	0	1	6	1	2	2	1	33		2
248	95	2	4	1	2	1	1	4	1		0	3	2	2	0	2	1		0	5	2		5	1	6	1		1	6	2	2	2	2	2					0	0	0	0	0	0		1	47		3
248	95	4	4	1	2	1	1	4	2		0	3	2	2	0	2	2	1	0	2	2		5	1		1		1	4	2	2	2	2	2					0	0	0	0	0	0		1	24		2
248	95	4	4	1	2	1	1	4	2		0	3	2	2	0	2	2	1	0	2	2		5	1		1		1	4	2	2	2	2	2					0	0	0	0	0	0		1	24		2
248	106	2	4	1	2	1	1	4	1		0	2	2	2	1	2	1		0	3	2		3	1	3	1		1	4	2	2	2	2	2					0	0	0	0	0	0	2	1	31		2
249	11	7	4	2	2	4	5	4			1	1	1	2	1	1	2	1	0	2	1	1	3	1	3	2	10	1	1	1	2	2	2	2	1	2	0	3	1	0	3	8.33333	8	5.33333	2	1	21	4	1
249	44	2	4	2	2	2	3	4	1		2	1	2	2	0	2	1		0	3	1	1	5	1	4	3	10	1	6	2	2	2	2	2	1	2	0	3	1	0	1	10	3	6.66667		1	32	5	3
249	44	2	4	2	2	2	3	4	1		2	1	2	2	0	2	1		0	3	1	1	5	1		3		1	6	2	2	2	2	2	1	2	0	3	1	0	1	10	3	6.66667		1	32	5	3
249	55	2	4	2	2	4	5	4	1		0	3	2	2	0	2	1		0	4	1	1	6	1	5	3	10	1	6	2	2	2	2	2	1	2	0	3	1	0	1	10	4	5.75		1	41	5	3
249	66	3	4	2	2	1	2	4	1		1	3	1	2	1	1	2		0	4	2		3	1	6	1		1	6	2	2	2	2	2	1	2	0	3	1	0	1	2.5	2	1.66667	2	1	40		3
249	66	3	4	2	2	1	2	4	1		1	1	1	2	1	1	2		0	4	2		3	1		1		1	6	2	2	2	2	2	1	2	0	3	1	0	1	2.5	2	1.66667	2	1	40		3
249	110	2	4	2	2	2	3	4	3		2	1	2	2	1	2	2		0	3	1	2	5	1	4	3	12	1	6	2	2	2	2	2	1	2	0	3	1	0	1	12	2	11	2	1	30	10	3
249	110	2	4	2	2	2	3	4	3		2	3	2	2	1	2	2		0	3	1	2	5	1		3		1	6	2	2	2	2	2	1	2	0	3	1	0	1	12	2	11	2	1	30	10	3
249	110	2	4	2	2	2	3	4	3		2	1	2	2	1	2	2		0	3	1	2	5	1		3		1	6	2	2	2	2	2	1	2	0	3	1	0	1	12	2	11	2	1	30	10	3
250	16	2	4	2	2	1	1	4			1	1	2	2	0	2	2	1	0	3	2		5	1	4	1		1	6	2	2	2	2	2	22	2	1	3	1	0	0	0	0	0		1	34		3
250	48	2	4	2	2	1	1	4			1	1	2	2	0	2	2		0	4	1	2	5	1	4	3	10	1	4	2	2	2	2	2	22	2	1	3	1	0	1	10	2	6.66667		1	35	10	2
250	69	2	4	2	2	1	1	4	1		1	1	2	2	0	2	1		0	3	1	1	5	1	4	2	14	1	6	2	2	2	2	2	22	2	1	3	1	0	1	7	2	4.75		1	31	5	3
250	90	2	4	2	2	1	1	4	1		0	1			0		1		0	4	2		5	1	4	1		1	6	2	2	2	2	2	22	2	1	3	1	0	0	0	1	2.33333		1	35		3
250	90	2	4	2	2	1	1	4	1		0	1			0		1		0	4	2		5	1		1		1	6	2	2	2	2	2	22	2	1	3	1	0	0	0	1	2.33333		1	35		3
251	6	2	4	1	2	1	1	4	2		2	1	2	2	0	2	1	2	0	5	2		3	1	4	1		1	6	2	2	2	2	2					0	0	0	0	1	1.6		1	46		3
251	6	2	4	1	2	1	1	4	2		2	1	2	2	0	2	1	2	0	5	2		3	1		1		1	6	2	2	2	2	2					0	0	0	0	1	1.6		1	46		3
251	61	2	4	1	2	4	2	4	2		1	1	2	2	0	2	1		0	3	1	1	3	1	4	1		1	4	2	1	2	2	2					0	0	0	0	1	1		1	29	2	2
251	83	12	4	1	2	5	4	4			2	1	2	2	0	2	2		0	2	1	1	3	1	4	2	10	1	3	2	2	1	2	2					0	0	3	9	8	7.11111		1	23	5	2
251	83	12	4	1	2	5	4	4			2	1	2	2	0	2	2		0	2	1	1	3	1		2		1	3	2	2	1	2	2					0	0	3	9	8	7.11111		1	23	5	2
252	3	2	4	1	2	1	1	4			2	1	2	2	0	2	1		0	3	2		3	1	3	1		1	6	2	2	2	2	2					0	0	0	0	0	0		1	28		3
252	3	2	4	1	2	1	1	4			2	1	2	2	0	2	1		0	3	2		3	1		1		1	6	2	2	2	2	2					0	0	0	0	0	0		1	28		3
252	14	2	4	1	2	2	1	4			1	1	2	2	1	2	2	1	0	2	2		3	1	2	1		1	1	2	2	2	2	2					0	0	0	0	0	0	2	1	17		1
252	25	2	4	1	2	1	1	4			1	1	2	2	0	2	1		0	4	1	1	6	1	4	3	10	1	6	2	2	2	2	2					0	0	1	10	4	5.4		1	37	1	3
252	58	4	4	1	2	2	1	4	4		0	3	2	2	0	2	1		0	4	2		3	1	3	2	8	1	6	2	1	2	2	2					0	0	2	5	3	2.22222		1	36		3
253	19	2	4	2	2	1	1	4			2	1	2	2	0	2	2		0	3	1	1	5	1	3	1	4	1	4	2	1	2	2	2	69	2	29	1	0	0	1	4	2	4.5		1	28	5	2
253	19	2	4	2	2	1	1	4			2	1	2	2	0	2	2		0	3	1	1	5	1		1		1	4	2	1	2	2	2	69	2	29	1	0	0	1	4	2	4.5		1	28	5	2
253	41	5	4	2	2	1	1	4			2	1	2	2	0	2	2		0	4	1	1	5	1	4	1	4	1	3	2	2	2	2	2	69	2	29	1	0	0	1	2	2	1.6		1	36	4	2
253	41	5	4	2	2	1	1	4			2	1	2	2	0	2	2		0	4	1	1	5	1		1		1	3	2	2	2	2	2	69	2	29	1	0	0	1	2	2	1.6		1	36	4	2
253	52	2	4	2	2	1	2	4			1	1	2	2	0	2	2		0	3	2		5	1	3	1		1	6	2	2	2	2	2	69	2	29	1	0	0	0	0	0	0		1	29		3
253	63	2	4	2	2	1	2	4			1	1	2	2	1	2	2	1	0	3	1	1	5	1	4	2	5	1	3	2	2	1	2	2	69	2	29	1	0	0	1	5	2	3.5	2	1	27	2	2
253	85	2	4	2	2	1	1	4	2		1	1	2	2	0	2	2		0	5	2		5	1	6	2		1	6	2	2	2	2	2	69	2	29	1	0	0	1	6	4	5		1	45		3
253	85	4	4	2	2	1	1	4			1	1	2	2	0	2	2		0	2	1	1	5	1		2		1	1	2	2	2	2	2	69	2	29	1	0	0	1	6	4	5		1	20	5	1
253	96	2	4	2	2	1	1	4			2	1	2	2	0	2	2		0	4	2		5	1	6	2	5	1	6	2	2	2	2	2	69	2	29	1	0	0	1	5	2	2.6		1	38		3
253	96	2	4	2	2	1	1	4			2	1	2	2	0	2	2		0	4	2		5	1		2		1	6	2	2	2	2	2	69	2	29	1	0	0	1	5	2	2.6		1	38		3
253	107	2	4	2	2	1	1	4			1	1	2	2	0	2	2		0	3	2		5	1	4	1		1	4	2	2	2	2	2	69	2	29	1	0	0	0	0	0	0		1	26		2
254	33	2	4	2	2	2	3	4	1		1	1	2	2	0	2	1	1	0	2	1	2	5	1	3	1	4	1	3	2	1	2	2	2	95	2	38	1	0	0	1	4	2	5.5		1	24	7	2
254	55	2	4	2	2	1	2	4			1	1	2	2	0	2	1		0	3	2		5	1	3	3	10	1	6	2	2	2	2	2	95	2	38	1	0	0	1	10	1	5		1	31		3
254	88	2	4	2	2	2	3	4			1	1	2	2	1	2	2	2	0	3	2		5	1	4	2	6	1	6	2	1	2	2	2	95	2	38	1	0	0	1	6	3	4	2	1	33		3
254	99	2	4	2	2	1	1	4	1		1	1	2	2	0	2	2		0	4	2		5	1	6	3	10	1	6	2	2	2	2	2	95	2	38	1	0	0	1	10	3	8.25		1	43		3
255	10	2	4	1	2	4	2	4			1	1	2	2	0	2	1		0	3	2		5	1	6	1		1	6	2	1	2	2	2					0	0	0	0	0	0		1	32		3
255	32	2	4	1	2	2	1	4	2		1	3	1	2	1	1	2		0	3	2		5	1	3	2	6	1	4	2	1	2	2	2					0	0	1	6	1	3	2	1	28		2
255	32	2	4	1	2	2	1	4	2		1	3	1	2	1	1	2		0	3	2		5	1		2		1	4	2	1	2	2	2					0	0	1	6	1	3	2	1	28		2
255	32	2	4	1	2	2	1	4	2		1	1	1	2	1	1	2		0	3	2		5	1		2		1	4	2	1	2	2	2					0	0	1	6	1	3	2	1	28		2
255	65	2	4	1	2	3	1	4			2	1	2	2	0	2	2		0	4	2		5	1	5	2	5	1	6	2	2	2	2	2					0	0	1	5	3	4.25		1	42		3
255	65	2	4	1	2	3	1	4			2	1	2	2	0	2	2		0	4	2		5	1		2		1	6	2	2	2	2	2					0	0	1	5	3	4.25		1	42		3
256	52	2	4	1	2	2	1	4			2	1	2	2	0	2	1		0	2	1	1	5	1	4	2	8	1	5	2	2	2	2	2					0	0	1	8	2	5.5		1	21	3	3
256	52	2	4	1	2	2	1	4			2	1	2	2	0	2	1		0	2	1	1	5	1		2		1	5	2	2	2	2	2					0	0	1	8	2	5.5		1	21	3	3
256	74	2	4	1	2	2	1	4	5		0	3	2	2	1	2	2		0	3	1	1	5	1	4	1	8	1	2	2	1	2	2	2					0	0	1	4	5	3.71429	2	1	27	4	1
256	74	2	4	1	2	2	1	4	5		0	3	2	2	1	2	2		0	3	1	1	5	1		1		1	2	2	1	2	2	2					0	0	1	4	5	3.71429	2	1	27	4	1
256	85	2	4	1	2	3	2	4	1		2	1	1	2	0	2	2		0	4	1	1	5	1	4	3	16	1	6	2	2	1	2	2					0	0	1	16	5	8.4		1	36	1	3
256	85	2	4	1	2	3	2	4	1		2	1	1	2	0	2	2		0	4	1	1	5	1		3		1	6	2	2	1	2	2					0	0	1	16	5	8.4		1	36	1	3
256	107	2	4	1	2	1	1	4	1		1	1	2	2	0	2	2		0	3	1	1	5	1	4	1		1	6	2	2	2	2	2					0	0	0	0	1	0		1	31	0	3
256	107	2	4	1	2	1	1	4	1		1	3	2	2	0	2	2		0	3	1	1	5	1		1		1	6	2	2	2	2	2					0	0	0	0	1	0		1	31	0	3
257	21	2	4	2	2	2	2	4			2	1	2	2	1	2			0	4	2		4	1	4	1		1	6	2	2	2	2	2	55	2	25	1	0	0	0	0	0	0	1	1	38		3
257	21	2	4	2	2	2	2	4			2	1	2	2	1	2			0	4	2		4	1		1		1	6	2	2	2	2	2	55	2	25	1	0	0	0	0	0	0	1	1	38		3
257	54	2	4	2	2	2	3	4			1	1	2	2	0	2	2		0	3	2		4	1		1		1	6	2	1	1	2	2	55	2	25	1	0	0			2	1.42857		1	30		3
257	54	9	4	2	2	2	3	4	1		2	1	2	2	0	2	2		0	2	2		4	1		1		1	2	2	1	1	2	2	55	2	25	1	0	0			2	1.42857		1	22		1
257	54	9	4	2	2	2	3	4	1		2	2	2	2	0	2	2		0	2	2		4	1		1		1	2	2	1	1	2	2	55	2	25	1	0	0			2	1.42857		1	22		1
257	54	9	4	2	2	2	3	4	1		2	1	2	2	0	2	2		0	2	2		4	1		1		1	2	2	1	1	2	2	55	2	25	1	0	0			2	1.42857		1	22		1
257	65	2	4	2	2	2	2	4	1		2	1	2	2	0	2	1		0	4	2		4	1	5	1		1	6	2	2	2	2	2	55	2	25	1	0	0	0	0	1	1.75		1	37		3
257	65	2	4	2	2	2	2	4	1		2	1	2	2	0	2	1		0	4	2		4	1		1		1	6	2	2	2	2	2	55	2	25	1	0	0	0	0	1	1.75		1	37		3
257	76	18	4	2	2	1	2	4	1		1	1	2	2	0	2	2		0	3	2		4	1	4	1		1	5	2	2	2	2	2	55	2	25	1	0	0	0	0	0	0		1	28		3
257	87	13	4	2	2	2	3	4			1	1	2	2	0	2	1		0	3	2		4	1	4	2	5	1	1	2	1	1	2	2	55	2	25	1	0	0	2	6.5	3	2.25		1	26		1
257	109	2	4	2	2	1	2	4	1		2	1	2	2	0	2			0	3	2		4	1	4	1		1	6	2	2	2	2	2	55	2	25	1	0	0	0	0	1	1		1	30		3
257	109	2	4	2	2	1	2	4	1		2	1	2	2	0	2			0	3	2		4	1		1		1	6	2	2	2	2	2	55	2	25	1	0	0	0	0	1	1		1	30		3
258	9	2	4	2	2	1	1	4	1		0	2	2	2	0	2			0	5	2		4	1	6	1		1	6	2	2	2	2	2	95	1	95	1	0	0	0	0	0	0		1	48		3
258	17	2	4	2	2	1	1	4			2	1	2	2	0	2			0	3	2		4	1	3	1		1	6	2	1	2	2	2	95	1	95	1	0	0	0	0	0	0		1	30		3
258	17	2	4	2	2	1	1	4			2	1	2	2	0	2			0	3	2		4	1		1		1	6	2	1	2	2	2	95	1	95	1	0	0	0	0	0	0		1	30		3
258	42	2	4	2	2	1	1	4			2	1	2	2	0	2			0	2	2		4	1	3	1	4	1	3	2	1	2	2	2	95	1	95	1	0	0	1	4	1	2		1	24		2
258	42	2	4	2	2	1	1	4			2	1	2	2	0	2			0	2	2		4	1		1		1	3	2	1	2	2	2	95	1	95	1	0	0	1	4	1	2		1	24		2
258	51	2	4	2	2	2	3	4			1	1	2	2	0	2	2	1	0	3	2		4	1	3	1	2	1	5	2	1	1	2	2	95	1	95	1	0	0	1	2	1	1		1	28		3
258	84	2	4	2	2	1	1	4	1		1	1	2	2	0	2			0	4	2		4	1	4	1		1	6	2	1	2	2	2	95	1	95	1	0	0	0	0	0	0		1	41		3
258	84	2	4	2	2	1	1	4	1		1	2	2	2	0	2			0	4	2		4	1		1		1	6	2	1	2	2	2	95	1	95	1	0	0	0	0	0	0		1	41		3
259	9	1	4	2	2	1	2	4	2		1	1	1	2	0	1	1		0	3	2		4	1		1		1	2	2	2	2	2	2	95	2	95	3	0	0	0	0	0	0		1	27		1
259	9	1	4	2	2	1	2	4	2		1	3	1	2	0	1	1		0	3	2		4	1		1		1	2	2	2	2	2	2	95	2	95	3	0	0	0	0	0	0		1	27		1
259	31	2	4	2	2	1	1	4			1	1	2	2	0	2		1	0	2	2		4	1	2	1		1	1	2	1	2	2	2	95	2	95	3	0	0	0	0	0	0		1	20		1
259	42	3	4	2	2	2	3	4			1	1	2	2	0	2	2		0	3	2		4	1		1		1	1	2	1	2	2	2	95	2	95	3	0	0	0	0	0	0		1	30		1
259	86	3	4	2	2	3	3	4			1	1	2	2	0	2	2		0	3	2		4	1		1		1	4	2	1	2	2	2	95	2	95	3	0	0	0	0	0	0		1	30		2
260	21	4	4	1	2	3	1	4			1	1	2	2	0	2	2		0	3	2		4	1	3	2	8	1	5	2	1	2	2	2					0	0	5	7.33333	9	4.8		1	28		3
260	21	17	4	1	2	3	1	4			1	1	2	2	0	2	2		0	3	2		4	1		2		1	1	2	1	2	2	2					0	0	5	7.33333	9	4.8		1	25		1
260	32	2	4	1	2	2	1	4			1	1	2	2	0	2	1		0	3	1	2	4	1	3	2	12	1	4	2	2	2	2	2					0	0	2	9.5	6	5.77778		1	29	10	2
260	43	4	4	1	2	3	1	4			1	1	2	2	0	2	1		0	2	2		4	1	6	3	12	1	3	2	1	2	2	2					0	0	4	11.5	7	7.22222		1	23		2
260	54	2	4	1	2	2	1	4			1	1	2	2	0	2	2		0	4	2		4	1	4	2	6	1	6	2	1	2	2	2					0	0	1	6	1	1.5		1	40		3
260	76	2	4	1	2	3	1	4	2		2	1	2	2	0	2	2	1	0	3	2		4	1	3	1		1	5	2	1	2	2	2					0	0	0	0	0	0		1	30		3
260	76	2	4	1	2	3	1	4	2		2	1	2	2	0	2	2	1	0	3	2		4	1		1		1	5	2	1	2	2	2					0	0	0	0	0	0		1	30		3
260	87	2	4	1	2	1	1	4			2	1	2	2	0	2		1	0	2	2		4	1	4	1		1	4	2	2	2	2	2					0	0	0	0	0	0		1	24		2
260	87	2	4	1	2	1	1	4			2	1	2	2	0	2		1	0	2	2		4	1		1		1	4	2	2	2	2	2					0	0	0	0	0	0		1	24		2
261	30	1	4	1	2	2	1	4	5		1	1	1	2	1	1	2	1	0	5	2		4	1		1		1	6	2	2	2	2	2					0	0			1	1.33333	1	1	45		3
261	41	17	4	1	2	2	1	4			1	1	2	2	0	2	1	2	0	3	2		4	1	4	1		1	6	2	1	2	2	2					0	0	0	0	1	0.272727		1	34		3
261	52	4	4	1	2	3	1	4	2		2	1	2	2	0	2	2	2	0	3	2		4	1	3	1		1	4	2	1	2	2	2					0	0	0	0	1	1.11111		1	26		2
261	52	4	4	1	2	3	1	4	2		2	1	2	2	0	2	2	2	0	3	2		4	1		1		1	4	2	1	2	2	2					0	0	0	0	1	1.11111		1	26		2
261	63	3	4	1	2	3	1	4	1		1	1	2	2	1	2	2		0	3	2		4	1	4	1		1	6	2	1	1	2	2					0	0	0	0	0	0	5	1	33		3
261	96	2	4	1	2	1	1	4	2		2	1	2	2	0	2	2		0	3	2		4	1	4	1		1	6	2	1	2	2	2					0	0	0	0	0	0		1	30		3
261	96	2	4	1	2	1	1	4	2		2	1	2	2	0	2	2		0	3	2		4	1		1		1	6	2	1	2	2	2					0	0	0	0	0	0		1	30		3
261	96	10	4	1	2	1	1	4	2		1	1	2	2	0	2			0	2	2		4	1		1		1	4	2	1	2	2	2					0	0	0	0	0	0		1	22		2
261	96	10	4	1	2	1	1	4	2		1	3	2	2	0	2			0	2	2		4	1		1		1	4	2	1	2	2	2					0	0	0	0	0	0		1	22		2
262	20	9	4	1	2	3	2	4			2	1	2	2	0	2	1		0	3	2		4	1	6	1	3	1	4	2	1	2	2	2					0	0	1	3	2	1.83333		1	25		2
262	20	9	4	1	2	3	2	4			2	1	2	2	0	2	1		0	3	2		4	1		1		1	4	2	1	2	2	2					0	0	1	3	2	1.83333		1	25		2
262	31	2	4	1	2	2	1	4			2	1	2	2	0	2	2		0	4	2		4	1	4	1	4	1	6	2	1	2	2	2					0	0	1	4	1	2		1	39		3
262	31	2	4	1	2	2	1	4			2	1	2	2	0	2	2		0	4	2		4	1		1		1	6	2	1	2	2	2					0	0	1	4	1	2		1	39		3
262	42	4	4	1	2	1	1	4			2	1	2	2	0	1	1	2	0	3	2		4	1	4	1	8	1	4	2	1	2	2	2					0	0	1	4	3	3		1	30		2
262	42	4	4	1	2	1	1	4			2	1	2	2	0	1	1	2	0	3	2		4	1		1		1	4	2	1	2	2	2					0	0	1	4	3	3		1	30		2
262	53	4	4	1	2	2	1	4	1		1	1	1	2	0	1	2	1	0	2	2		4	1	3	1	2	1	2	2	1	1	2	2					0	0	2	3.33333	2	1.66667		1	23		1
262	53	8	4	1	2	2	1	4			2	1	2	2	0	2	2		0	2	2		4	1		1		1	3	2	1	1	2	2					0	0	2	3.33333	2	1.66667		1	22		2
262	53	8	4	1	2	2	1	4			2	1	2	2	0	2	2		0	2	2		4	1		1		1	3	2	1	1	2	2					0	0	2	3.33333	2	1.66667		1	22		2
262	64	4	4	1	2	2	1	4			1	1	2	2	0	2	1		0	3	2		4	1	4	2	3	1	5	2	2	2	2	2					0	0	2	5	5	3		1	28		3
262	97	2	4	1	2	1	1	4			2	1	2	2	0	2			0	3	2		4	1	3	2	7	1	4	2	1	2	2	2					0	0	2	5.5	2	1.83333		1	29		2
262	97	2	4	1	2	1	1	4			2	1	2	2	0	2			0	3	2		4	1		2		1	4	2	1	2	2	2					0	0	2	5.5	2	1.83333		1	29		2
263	5	3	4	2	2	3	4	4	1		1	1	2	2	0	2	2		0	4	2		5	1	5	2	2	1	6	2	1	2	1	2	60	1	60	1	0	0	6	6.33333	13	5.47059		1	39		3
263	5	12	4	2	2	3	4	4			1	1	2	2	0	2	2		0	3	1	1	5	1		2		1	4	2	1	2	1	2	60	1	60	1	0	0	6	6.33333	13	5.47059		1	26	2	2
263	5	18	4	2	2	3	4	4			1	1	2	2	0	2	2		0	3	1	2	5	1		2		1	1	2	1	2	1	2	60	1	60	1	0	0	6	6.33333	13	5.47059		1	25	8	1
263	5	23	4	2	2	3	4	4			1	1	2	2	0	2	2		0	2	2		5	1		2		1	1	2	1	2	1	2	60	1	60	1	0	0	6	6.33333	13	5.47059		1	24		1
263	16	2	4	2	2	2	2	4	1		1	3	1	2	0	2	1		0	2	2		5	1	3	2	10	1	4	2	1	2	2	1	60	1	60	1	0	0	1	5	2	4		1	24		2
263	16	2	4	2	2	2	2	4	1		1	1	1	2	0	2	1		0	2	2		5	1		2		1	4	2	1	2	2	1	60	1	60	1	0	0	1	5	2	4		1	24		2
263	27	2	4	2	2	1	2	4			1	1	2	2	0	2	2	1	0	3	1	1	5	1	4	2	8	1	1	2	2	2	2	2	60	1	60	1	0	0	1	8	2	6		1	33	4	1
263	93	2	4	2	2	2	2	4			1	1	2	2	0	2	2		0	4	2		5	1	4	1		1	3	2	1	2	2	2	60	1	60	1	0	0	0	0	1	3		1	35		2
264	5	2	4	2	2	2	3	4			1	1	2	2	0	2	2		0	3	2		5	1	4	3	10	1	4	2	1	2	2	2	65	2	59	2	1	0	2	12	4	7.16667		1	34		2
264	38	2	4	2	2	1	2	4			1	1	2	2	0	2	2		0	3	2		5	1	3	1		1	1	2	1	2	2	2	65	2	59	2	1	0	0	0	0	0		1	26		1
264	49	4	4	2	2	2	2	4			2	1	2	8	0	2			0	3	1	1	5	1	3	2	4	1	2	2	1	2	2	2	65	2	59	2	1	0	3	7	4	4.33333		1	30	5	1
264	49	4	4	2	2	2	2	4			2	1	2	8	0	2			0	3	1	1	5	1		2		1	2	2	1	2	2	2	65	2	59	2	1	0	3	7	4	4.33333		1	30	5	1
264	60	4	4	2	2	1	2	4			1	1	2	2	0	2	2		0	2	2		5	1	5	3	7	1	1	2	1	2	2	2	65	2	59	2	1	0	2	11.5	8	6.3		1	24		1
265	16	2	4	1	2	2	1	4	1		1	1	2	2	0	2	2		0	4	2		5	1	5	1		1	6	2	1	2	2	2					0	0	0	0	1	1.66667		1	40		3
265	38	2	4	1	2	1	1	4			1	1	2	2	0	2	1		0	4	2		5	1	4	1		1	6	2	2	2	2	2					0	0	0	0	0	0		1	39		3
265	60	2	4	1	2	1	1	4			3	1	2	2	0	2	2		0	3	2		4	1	3	1		1	5	2	1	2	2	2					0	0	0	0	0	0		1	27		3
265	60	2	4	1	2	1	1	4			3	1	2	2	0	2	2		0	3	2		4	1		1		1	5	2	1	2	2	2					0	0	0	0	0	0		1	27		3
265	60	2	4	1	2	1	1	4			3	1	2	2	0	2	2		0	3	2		4	1		1		1	5	2	1	2	2	2					0	0	0	0	0	0		1	27		3
265	104	4	4	1	2	2	1	4			2	1	2	2	0	2			0	3	2		5	1	3	1		1	6	2	1	2	2	2					0	0	1	1.66667	5	2		1	25		3
265	104	4	4	1	2	2	1	4			2	1	2	2	0	2			0	3	2		5	1		1		1	6	2	1	2	2	2					0	0	1	1.66667	5	2		1	25		3
265	104	10	4	1	2	2	1	4	3		1	3	2	2	0	2	2		0	3	1	1	5	1		1		1	5	2	1	2	2	2					0	0	1	1.66667	5	2		1	34	2	3
265	104	10	4	1	2	2	1	4	3		1	1	2	2	0	2	2		0	3	1	1	5	1		1		1	5	2	1	2	2	2					0	0	1	1.66667	5	2		1	34	2	3
266	14	7	4	1	2	4	2	4			2	1	2	2	0	2	2		0	4	2		4	1	4	3	14	1	2	2	1	2	2	2					0	0	3	15.3333	9	10.1818		1	35		1
266	14	7	4	1	2	4	2	4			2	1	2	2	0	2	2		0	4	2		4	1		3		1	2	2	1	2	2	2					0	0	3	15.3333	9	10.1818		1	35		1
266	25	2	4	1	2	3	2	4	1		0	4	1	2	0	1	1		0	4	1	4	5	1	6	3	12	1	6	2	1	2	2	2					0	0	1	12	5	11		1	43	16	3
266	36	1	4	1	2	2	1	4			2	1	2	2	0	2	1		0	5	1	1	5	1		1		1	6	2	2	2	2	2					0	0			1	5		1	45	5	3
266	36	1	4	1	2	2	1	4			2	1	2	2	0	2	1		0	5	1	1	5	1		1		1	6	2	2	2	2	2					0	0			1	5		1	45	5	3
266	80	4	4	1	2	1	1	4			2	1	2	2	0	2	2		0	2	1	1	5	1	3	2	10	1	2	2	1	2	2	2					0	0	1	5	6	3.6		1	20	5	1
266	80	4	4	1	2	1	1	4			2	1	2	2	0	2	2		0	2	1	1	5	1		2		1	2	2	1	2	2	2					0	0	1	5	6	3.6		1	20	5	1
266	91	2	4	1	2	2	1	4	1		1	3	2	2	1	2	2		0	3	1	1	4	1	4	3	14	1	3	2	1	2	2	2					0	0	1	14	2	9.5	2	1	30	5	2
266	91	2	4	1	2	2	1	4	1		1	1	2	2	1	2	2		0	3	1	1	4	1		3		1	3	2	1	2	2	2					0	0	1	14	2	9.5	2	1	30	5	2
267	1	3	4	2	2	3	4	4	1		2	1	1	2	1	1	2		0	4	2		4	1	4	2	10	1	6	2	1	1	2	2	40	2	40	2	1	0	1	5	3	2.1	1	1	38		3
267	1	3	4	2	2	3	4	4	1		2	1	1	2	1	1	2		0	4	2		4	1		2		1	6	2	1	1	2	2	40	2	40	2	1	0	1	5	3	2.1	1	1	38		3
267	1	11	4	2	2	3	4	4	1		0	3	2	2	0	2	2	1	0	4	2		4	1		2		1	6	2	1	1	2	2	40	2	40	2	1	0	1	5	3	2.1		1	38		3
267	23	4	4	2	2	3	4	4			1	1	2	2	0	2	2		0	2	2		4	1	2	2	8	1	1	2	2	2	2	2	40	2	40	2	1	0	1	8	2	3.6		1	20		1
267	56	2	4	2	2	2	3	4			2	1	2	2	0	2	1		0	4	2		4	1	5	3	12	1	6	2	2	2	2	2	40	2	40	2	1	0	1	12	1	2.4		1	38		3
267	56	2	4	2	2	2	3	4			2	1	2	2	0	2	1		0	4	2		4	1		3		1	6	2	2	2	2	2	40	2	40	2	1	0	1	12	1	2.4		1	38		3
267	56	10	4	2	2	2	3	4	1		2	1	2	2	0	2	2		0	2	2		4	1		3		1	2	2	2	2	2	2	40	2	40	2	1	0	1	12	1	2.4		1	24		1
267	56	10	4	2	2	2	3	4	1		2	1	2	2	0	2	2		0	2	2		4	1		3		1	2	2	2	2	2	2	40	2	40	2	1	0	1	12	1	2.4		1	24		1
267	67	2	4	2	2	2	2	4	1		1	1	2	2	1	2	2		0	5	2		4	1	5	1		1	6	2	2	2	2	2	40	2	40	2	1	0	0	0	0	0	1	1	45		3
267	78	2	4	2	2	2	3	4			2	1	2	2	0	2	2		0	4	2		4	1	5	1		1	6	2	1	2	2	2	40	2	40	2	1	0	0	0	0	0		1	40		3
267	78	2	4	2	2	2	3	4			2	1	2	2	0	2	2		0	4	2		4	1		1		1	6	2	1	2	2	2	40	2	40	2	1	0	0	0	0	0		1	40		3
267	89	3	4	2	2	2	3	4			1	1	2	2	0	2	2		0	3	2		4	1		1		1	2	2	1	1	2	2	40	2	40	2	1	0	0	0	0	0		1	30		1
268	6	2	4	2	2	1	1	4			1	1	2	2	0	2	1		0	4	2		4	1	6	1		1	6	2	2	2	2	2	95	2	95	1	0	0	0	0	0	0		1	38		3
268	38	3	4	2	2	4	5	4			1	1	1	2	0	1	2		0	3	2		4	1		2		1	3	2	1	1	2	2	95	2	95	1	0	0	1	5	5	2.88889		1	34		2
268	62	2	4	2	2	3	4	4			3	1	2	2	0	2	2		0	3	1	2	4	1	4	3	14	1	3	2	1	1	1	2	95	2	95	1	0	0	1	14	4	6.16667		1	32	8	2
268	62	2	4	2	2	3	4	4			3	1	2	2	0	2	2		0	3	1	2	4	1		3		1	3	2	1	1	1	2	95	2	95	1	0	0	1	14	4	6.16667		1	32	8	2
268	62	2	4	2	2	3	4	4			3	1	2	2	0	2	2		0	3	1	2	4	1		3		1	3	2	1	1	1	2	95	2	95	1	0	0	1	14	4	6.16667		1	32	8	2
269	20	4	4	2	2	3	4	4			1	1	2	2	0	2	1	1	0	4	2		4	1	4	1		1	4	2	1	2	2	2	95	2	25	2	1	1	0	0	2	1.5		1	42		2
269	31	2	4	2	2	4	4	4	2		2	1	2	2	1	2	2		0	3	2		4	1	4	3	10	1	3	2	1	2	2	2	95	2	25	2	1	1	2	10	7	7.44444	1	1	32		2
269	31	2	4	2	2	4	4	4	2		2	1	2	2	1	2	2		0	3	2		4	1		3		1	3	2	1	2	2	2	95	2	25	2	1	1	2	10	7	7.44444	1	1	32		2
269	31	7	4	2	2	4	4	4	1		2	1	2	2	1	2	2	2	0	3	1	1	4	1		3		1	3	2	1	2	2	2	95	2	25	2	1	1	2	10	7	7.44444	1	1	28	5	2
269	31	7	4	2	2	4	4	4	1		2	3	2	2	1	2	2	2	0	3	1	1	4	1		3		1	3	2	1	2	2	2	95	2	25	2	1	1	2	10	7	7.44444	1	1	28	5	2
269	31	7	4	2	2	4	4	4	1		2	1	2	2	1	2	2	2	0	3	1	1	4	1		3		1	3	2	1	2	2	2	95	2	25	2	1	1	2	10	7	7.44444	1	1	28	5	2
269	42	2	4	2	2	1	2	4			1	1	2	2	0	2	2		0	2	2		4	1	6	1		1	2	2	2	2	2	2	95	2	25	2	1	1	0	0	0	0		1	20		1
269	53	4	4	2	2	4	5	4	1		0	2	1	2	1	2	1		0	4	2		4	1	4	2	10	1	5	2	1	1	2	2	95	2	25	2	1	1	4	8	12	6.4375	1	1	38		3
269	53	21	4	2	2	4	5	4			1	1	2	2	1	2	2	2	0	3	2		4	1		2		1	1	2	1	1	2	2	95	2	25	2	1	1	4	8	12	6.4375	1	1	28		1
269	97	4	4	2	2	3	4	4			1	1	2	2	0	2	1		0	3	2		4	1	6	2		1	5	2	2	1	2	2	95	2	25	2	1	1	2	4.66667	5	3.28571		1	29		3
269	97	10	4	2	2	3	4	4			2	1	2	2	0	2	2		0	2	1	1	4	1		2		1	2	2	2	1	2	2	95	2	25	2	1	1	2	4.66667	5	3.28571		1	22	5	1
269	97	10	4	2	2	3	4	4			2	1	2	2	0	2	2		0	2	1	1	4	1		2		1	2	2	2	1	2	2	95	2	25	2	1	1	2	4.66667	5	3.28571		1	22	5	1
269	108	2	4	2	2	2	3	4	1		3	1	2	2	0	2	2		0	4	2		4	1	5	1		1	6	2	1	2	2	2	95	2	25	2	1	1	0	0	0	0		1	40		3
269	108	2	4	2	2	2	3	4	1		3	1	2	2	0	2	2		0	4	2		4	1		1		1	6	2	1	2	2	2	95	2	25	2	1	1	0	0	0	0		1	40		3
269	108	2	4	2	2	2	3	4	1		3	1	2	2	0	2	2		0	4	2		4	1		1		1	6	2	1	2	2	2	95	2	25	2	1	1	0	0	0	0		1	40		3
270	3	2	4	2	2	1	2	4			1	1	2	2	1	8	2		0	4	2		4	1	5	2	8	1	4	2	1	2	2	2	75	1	30	1	0	0	2	9	2	3.6	1	1	37		2
270	3	8	4	2	2	1	2	4			2	1	2	2	0	2	2		0	3	2		4	1		2		1	4	2	1	2	2	2	75	1	30	1	0	0	2	9	2	3.6		1	32		2
270	3	8	4	2	2	1	2	4			2	1	2	2	0	2	2		0	3	2		4	1		2		1	4	2	1	2	2	2	75	1	30	1	0	0	2	9	2	3.6		1	32		2
270	4	2	4	2	2	3	3	4			1	1	2	2	0	2	1		0	4	1	3	4	1	4	3	14	1	6	2	2	2	2	2	75	1	30	1	0	0	2	15	6	12.3333		1	40	12	3
270	6	3	4	2	2	2	2	4			1	1	2	2	0	2	2		0	4	2		4	1	6	3	10	1	5	2	1	2	2	2	75	1	30	1	0	0	1	10	2	4		1	40		3
270	7	11	4	2	2	3	4	4			1	1	1	1	0	1			0	2	1	2	4	1	4	3	16	1	1	2	2	2	2	2	75	1	30	1	0	0	3	13.3333	6	12.5		1	16	7	1
270	10	2	4	2	2	3	4	4			2	1	2	2	0	2	2	1	0	2	1	2	4	1	3	3	10	1	4	2	2	1	2	2	75	1	30	1	0	0	1	10	2	10		1	24	10	2
270	10	2	4	2	2	3	4	4			2	1	2	2	0	2	2	1	0	2	1	2	4	1		3		1	4	2	2	1	2	2	75	1	30	1	0	0	1	10	2	10		1	24	10	2
270	12	4	4	2	2	1	2	4			1	1	2	2	0	2	2		0	2	1	1	4	1	6	2		1	2	2	1	2	2	2	75	1	30	1	0	0	1	5	4	5.28571		1	22	5	1
271	1	4	4	2	2	1	2	4			2	1	2	2	0	2			0	2	2		4	1	6	1	3	1	2	2	1	2	2	2	95	2	95	1	0	0	2	3	2	0.857143		1	20		1
271	1	4	4	2	2	1	2	4			2	1	2	2	0	2			0	2	2		4	1		1		1	2	2	1	2	2	2	95	2	95	1	0	0	2	3	2	0.857143		1	20		1
271	23	3	4	2	2	2	2	4			1	1	1	2	1	2	2	1	0	3	2		4	1		1		1	3	2	1	2	1	2	95	2	95	1	0	0	0	0	0	0	1	1	26		2
271	34	4	4	2	2	3	4	4	1		2	1	2	2	0	2	1		0	3	2		4	1	3	1		1	5	2	1	2	1	2	95	2	95	1	0	0	0	0	0	0		1	30		3
271	34	4	4	2	2	3	4	4	1		2	1	2	2	0	2	1		0	3	2		4	1		1		1	5	2	1	2	1	2	95	2	95	1	0	0	0	0	0	0		1	30		3
271	45	2	4	2	2	2	3	4			2	1	2	2	0	1	2		0	3	2		4	1	4	1		1	5	2	1	2	2	2	95	2	95	1	0	0	0	0	0	0		1	29		3
271	45	2	4	2	2	2	3	4			2	1	2	2	0	1	2		0	3	2		4	1		1		1	5	2	1	2	2	2	95	2	95	1	0	0	0	0	0	0		1	29		3
271	89	2	4	2	2	1	2	4			2	1	2	2	0	8			0	3	2		4	1	4	1		1	5	2	2	2	1	2	95	2	95	1	0	0	0	0	0	0		1	30		3
271	89	2	4	2	2	1	2	4			2	1	2	2	0	8			0	3	2		4	1		1		1	5	2	2	2	1	2	95	2	95	1	0	0	0	0	0	0		1	30		3
271	100	9	4	2	2	2	3	4			1	1	2	2	0	2	2		0	3	2		4	1	4	1		1	1	2	1	2	2	2	95	2	95	1	0	0	0	0	0	0		1	25		1
272	33	2	4	1	2	4	2	4	1		2	1	2	2	0	2	2		0	2	2		4	1	4	3	16	1	2	2	2	2	2	2					0	0	1	16	4	7.4		1	21		1
272	33	2	4	1	2	4	2	4	1		2	2	2	2	0	2	2		0	2	2		4	1		3		1	2	2	2	2	2	2					0	0	1	16	4	7.4		1	21		1
272	33	2	4	1	2	4	2	4	1		2	1	2	2	0	2	2		0	2	2		4	1		3		1	2	2	2	2	2	2					0	0	1	16	4	7.4		1	21		1
272	44	2	4	1	2	5	4	4			1	1	2	2	0	2	1		0	2	1	2	2	1	2	3	10	1	1	2	1	2	2	2					0	0	1	10	2	10		1	21	10	1
272	55	2	4	1	2	3	1	4			1	1	1	2	1	1	2		0	3	2		4	1	4	3	16	1	3	2	2	1	2	2					0	0	1	16	3	6.2	1	1	30		2
272	77	4	4	1	2	5	4	4	2		0	3	2	2	0	2	2	1	0	4	2		4	1	4	2	10	1	6	2	1	1	2	2					0	0	4	8.25	9	5.83333		1	40		3
272	88	2	4	1	2	4	3	4			1	1	2	2	0	2	1		0	3	1	3	1	1	4	3	12	1	3	2	1	2	2	2					0	0	1	12	2	13		1	31	14	2
272	99	11	4	1	2	5	5	4			1	1	2	2	0	2	2	1	0	3	1	3	4	1	5	3	16	1	4	2	1	1	2	2					0	0	2	16	4	10.4		1	31	12	2
273	14	3	4	1	2	2	1	4	1		0	3	2	2	0	2	2		0	3	1	1	4	1	6	3	12	0	0	2	1	2	2	2					0	0	2	11	5	4.75		1	27	4	0
273	14	5	4	1	2	2	1	4	1		2	1	2	2	1	2	1		0	3	2		4	1		3		1	3	2	1	2	2	2					0	0	2	11	5	4.75	1	1	25		2
273	14	5	4	1	2	2	1	4	1		2	1	2	2	1	2	1		0	3	2		4	1		3		1	3	2	1	2	2	2					0	0	2	11	5	4.75	1	1	25		2
273	14	5	4	1	2	2	1	4	1		2	3	2	2	1	2	1		0	3	2		4	1		3		1	3	2	1	2	2	2					0	0	2	11	5	4.75	1	1	25		2
273	34	13	4	1	2	3	1	4			2	1	2	2	1	1	2		0	5	2		4	1	4	2	12	1	6	2	1	2	2	2					0	0	2	7.5	3	1.25	1	1	46		3
273	34	13	4	1	2	3	1	4			2	1	2	2	1	1	2		0	5	2		4	1		2		1	6	2	1	2	2	2					0	0	2	7.5	3	1.25	1	1	46		3
273	34	22	4	1	2	3	1	4			1	1	1	2	0	1	1		0	3	2		4	1		2		1	6	2	1	2	2	2					0	0	2	7.5	3	1.25		1	28		3
273	34	29	4	1	2	3	1	4			2	1	2	2	0	2	2		0	3	2		5	1		2		1	2	2	1	2	2	2					0	0	2	7.5	3	1.25		1	25		1
273	34	29	4	1	2	3	1	4			2	1	2	2	0	2	2		0	3	2		5	1		2		1	2	2	1	2	2	2					0	0	2	7.5	3	1.25		1	25		1
273	45	2	4	1	2	1	1	4			1	1	2	2	0	2	2	1	0	3	2		4	1	3	1		1	5	2	2	2	2	2					0	0	0	0	0	0		1	25		3
273	55	3	4	1	2	3	1	4			2	1	1	2	1	1	2		0	2	1	1	4	1		1		1	2	2	1	2	2	2					0	0	1	2	3	2	1	1	24	5	1
273	55	3	4	1	2	3	1	4			2	1	1	2	1	1	2		0	2	1	1	4	1		1		1	2	2	1	2	2	2					0	0	1	2	3	2	1	1	24	5	1
273	65	2	4	1	2	3	1	4			2	1	2	2	0	2	1		0	3	1	3	4	1	4	2	16	1	4	2	1	1	2	2					0	0	1	8	2	6		1	26	14	2
273	65	2	4	1	2	3	1	4			2	1	2	2	0	2	1		0	3	1	3	4	1		2		1	4	2	1	1	2	2					0	0	1	8	2	6		1	26	14	2
273	65	8	4	1	2	3	1	4			1	1	2	2	0	2	2		0	4	2		4	1		2		1	3	2	1	1	2	2					0	0	1	8	2	6		1	37		2
273	76	4	4	1	2	3	1	4			1	1	2	2	0	2	1		0	3	1	1	4	1	6	1		1	3	2	1	2	2	2					0	0	2	1.66667	7	4.2		1	25	5	2
273	76	10	4	1	2	3	1	4			1	1	2	2	0	2	2		0	3	2		4	1		1		1	1	2	1	2	2	2					0	0	2	1.66667	7	4.2		1	25		1
273	86	4	4	1	2	3	2	4			1	1	2	2	1	2	1		0	3	2		4	1	3	3	10	1	3	2	1	1	2	2					0	0	3	10.6667	3	5.33333	1	1	27		2
273	96	13	4	1	2	4	2	4			2	1	2	2	0	2	2	1	0	3	2		4	1	4	3	10	1	5	2	1	1	2	2					0	0	4	10	7	3.71429		1	32		3
273	96	13	4	1	2	4	2	4			2	1	2	2	0	2	2	1	0	3	2		4	1		3		1	5	2	1	1	2	2					0	0	4	10	7	3.71429		1	32		3
273	96	25	4	1	2	4	2	4	1		0	2	2	2	1	2	2	1	0	2	2		4	1		3		0	0	2	1	1	2	2					0	0	4	10	7	3.71429	1	1	23		0
274	14	8	4	1	2	3	2	4			2	1	2	2	0	2	1		0	3	2		4	1	4	2		1	3	2	1	1	2	2					0	0	1	5	1	2.5		1	29		2
274	14	8	4	1	2	3	2	4			2	1	2	2	0	2	1		0	3	2		4	1		2		1	3	2	1	1	2	2					0	0	1	5	1	2.5		1	29		2
274	25	10	4	1	2	3	1	4	4		0	3	2	2	0	2	2		0	4	1	1	4	1		1		1	6	2	1	1	2	2					0	0	0	0	3	1.83333		1	40	1	3
274	25	10	4	1	2	3	1	4	4		0	3	2	2	0	2	2		0	4	1	1	4	1		1		1	6	2	1	1	2	2					0	0	0	0	3	1.83333		1	40	1	3
274	25	16	4	1	2	3	1	4			1	1	2	2	0	2	2		0	3	1	1	4	1		1		1	4	2	1	1	2	2					0	0	0	0	3	1.83333		1	30	2	2
274	36	6	4	1	2	3	1	4	1		0	2	2	2	1	2	2		0	2	2		4	1		2		1	0	2	2	2	2	2					0	0	1	5	3	4.83333	1	1	23		0
274	47	3	4	1	2	3	2	4	1		1	1	2	2	1	2	2	1	0	3	2		4	1		1		1	2	2	1	1	2	2					0	0	0	0	1	1.2	1	1	30		1
274	47	3	4	1	2	3	2	4	1		1	2	2	2	1	2	2	1	0	3	2		4	1		1		1	2	2	1	1	2	2					0	0	0	0	1	1.2	1	1	30		1
274	47	6	4	1	2	3	2	4	1		0	2	2	2	1	2	2		0	3	1	2	4	1		1		1	0	2	1	1	2	2					0	0	0	0	1	1.2	1	1	25	6	0
274	69	25	4	1	2	3	1	4			1	1	2	2	0	2	2		0	3	2		4	1	5	2	6	1	1	2	1	1	2	2					0	0	2	5.33333	3	1.38462		1	25		1
275	22	2	4	1	2	1	1	4	3		1	3	2	2	0	2	2		0	3	2		4	1	4	1		1	6	2	1	2	2	2					0	0	0	0	0	0		1	31		3
275	22	2	4	1	2	1	1	4	3		1	1	2	2	0	2	2		0	3	2		4	1		1		1	6	2	1	2	2	2					0	0	0	0	0	0		1	31		3
275	66	5	4	1	2	3	2	4	1		1	2	2	2	0	2	2		0	3	1	3	4	1	6	3	10	1	1	1	1	1	2	2					0	0	2	10	8	10.75		1	26	14	1
275	66	5	4	1	2	3	2	4	1		1	1	2	2	0	2	2		0	3	1	3	4	1		3		1	1	1	1	1	2	2					0	0	2	10	8	10.75		1	26	14	1
275	77	2	4	1	2	3	1	4	1		1	1	2	2	1	1	1		0	4	1	2	4	1	5	3	10	1	4	1	2	2	2	2					0	0	1	10	2	10	2	1	37	10	2
275	88	7	4	1	2	4	2	4			1	1	2	2	0	2	1		0	3	1	4	4	1	4	3	12	1	2	2	1	1	2	2					0	0	3	14.6667	7	11.3333		1	32	16	1
275	99	2	4	1	2	3	1	4	4		1	3	1	2	1	2	2		0	4	1	2	4	1	5	3	10	1	3	2	2	2	2	2					0	0	1	10	3	11.3333	1	1	40	10	2
275	99	2	4	1	2	3	1	4	4		1	1	1	2	1	2	2		0	4	1	2	4	1		3		1	3	2	2	2	2	2					0	0	1	10	3	11.3333	1	1	40	10	2
276	19	8	4	2	2	4	5	4			1	1	2	2	0	2	1		0	2	1	2	8	1	3	1		1	1	2	2	2	2	2	23	2	13	1	0	0	0	0	3	4.66667		1	22	10	1
276	41	2	4	2	2	5	5	4	2		1	1	2	2	0	2	1		0	4	2		8	1	4	1		1	4	2	1	2	2	2	23	2	13	1	0	0	0	0	0	0		1	35		2
276	85	2	4	2	2	2	3	4	2		1	1	2	2	0	2		1	0	4	2		8	1	4	1		1	3	2	1	2	2	2	23	2	13	1	0	0	0	0	0	0		1	35		2
276	96	2	4	2	2	3	4	4			1	1	2	2	0	2	2		0	3	2		8	1	4	1		1	5	2	2	2	2	2	23	2	13	1	0	0	0	0	0	0		1	28		3
276	107	4	4	2	2	3	4	4			2	1	2	2	0	2	1		0	4	2		8	1	4	1		1	4	2	2	2	2	2	23	2	13	1	0	0	0	0	1	2		1	35		2
276	107	4	4	2	2	3	4	4			2	1	2	2	0	2	1		0	4	2		8	1		1		1	4	2	2	2	2	2	23	2	13	1	0	0	0	0	1	2		1	35		2
277	11	3	4	2	2	3	4	4			2	1	2	2	0	2	2		0	3	2		5	1		1		1	6	2	2	2	2	2	25	2	25	1	1	0	0	0	3	3		1	31		3
277	11	3	4	2	2	3	4	4			2	1	2	2	0	2	2		0	3	2		5	1		1		1	6	2	2	2	2	2	25	2	25	1	1	0	0	0	3	3		1	31		3
277	33	4	4	2	2	4	5	4			1	1	2	2	0	2			0	3	2		3	1	4	1	3	1	6	2	1	1	2	2	25	2	25	1	1	0	3	2.75	4	1.54545		1	32		3
277	33	11	4	2	2	4	5	4			2	1	2	2	0	2			0	3	2		6	1		1		1	4	2	1	1	2	2	25	2	25	1	1	0	3	2.75	4	1.54545		1	27		2
277	33	11	4	2	2	4	5	4			2	1	2	2	0	2			0	3	2		6	1		1		1	4	2	1	1	2	2	25	2	25	1	1	0	3	2.75	4	1.54545		1	27		2
277	44	4	4	2	2	3	4	4			1	1	2	2	0	2	2		0	3	2		5	1	6	3	10	1	2	1	2	2	2	2	25	2	25	1	1	0	2	10	4	5.83333		1	26		1
277	55	2	4	2	2	4	5	4	1		2	1	2	2	0	2	2		0	3	1	1	5	1	5	3	16	1	5	1	1	2	2	2	25	2	25	1	1	0	1	16	2	6.33333		1	30	3	3
277	55	2	4	2	2	4	5	4	1		2	1	2	2	0	2	2		0	3	1	1	5	1		3		1	5	1	1	2	2	2	25	2	25	1	1	0	1	16	2	6.33333		1	30	3	3
277	55	8	4	2	2	4	5	4	3		0	3	1	2	0	2	2		0	4	2		5	1		3		0	0	1	1	2	2	2	25	2	25	1	1	0	1	16	2	6.33333		1	35		0
277	55	8	4	2	2	4	5	4	3		0	2	1	2	0	2	2		0	4	2		5	1		3		0	0	1	1	2	2	2	25	2	25	1	1	0	1	16	2	6.33333		1	35		0
277	55	8	4	2	2	4	5	4	3		0	3	1	2	0	2	2		0	4	2		5	1		3		0	0	1	1	2	2	2	25	2	25	1	1	0	1	16	2	6.33333		1	35		0
278	17	2	4	2	2	3	4	4	2		1	1	2	2	0	1	2		0	5	2		4	1	5	1		1	6	2	2	2	2	2	25	1	10	1	0	0	0	0	1	3		1	45		3
278	28	2	4	2	2	3	3	4	1		2	1	2	2	0	2	2		0	3	2		4	1	3	1	6	1	6	1	1	2	2	2	25	1	10	1	0	0	1	3	1	1.2		1	30		3
278	28	2	4	2	2	3	3	4	1		2	1	2	2	0	2	2		0	3	2		4	1		1		1	6	1	1	2	2	2	25	1	10	1	0	0	1	3	1	1.2		1	30		3
278	61	11	4	2	2	3	4	4			2	1	2	2	0	2	1		0	2	2		4	1	6	1		1	4	2	1	2	2	2	25	1	10	1	0	0	0	0	0	0		1	20		2
278	61	11	4	2	2	3	4	4			2	1	2	2	0	2	1		0	2	2		4	1		1		1	4	2	1	2	2	2	25	1	10	1	0	0	0	0	0	0		1	20		2
278	72	2	4	2	2	2	2	4			2	1	2	2	0	2	2		0	4	2		4	1	5	1		1	6	2	2	2	2	2	25	1	10	1	0	0	0	0	2	1		1	42		3
278	72	2	4	2	2	2	2	4			2	1	2	2	0	2	2		0	4	2		4	1		1		1	6	2	2	2	2	2	25	1	10	1	0	0	0	0	2	1		1	42		3
278	83	2	4	2	2	3	4	4	2		1	1	2	2	0	2	2		0	5	2		4	1	6	1		1	6	1	1	2	2	2	25	1	10	1	0	0	0	0	0	0		1	45		3
278	105	2	4	2	2	4	4	4	1		1	3	2	2	0	2	1		0	5	2		4	1	6	2		1	6	2	1	1	2	2	25	1	10	1	0	0	2	4.33333	7	2.5		1	46		3
278	105	2	4	2	2	4	4	4	1		1	1	2	2	0	2	1		0	5	2		4	1		2		1	6	2	1	1	2	2	25	1	10	1	0	0	2	4.33333	7	2.5		1	46		3
278	105	13	4	2	2	4	4	4			1	1	1	2	1	1	1		0	3	2		4	1		2		1	3	2	1	1	2	2	25	1	10	1	0	0	2	4.33333	7	2.5	1	1	28		2
279	14	4	4	2	2	2	3	4			1	1	2	2	1	2	1		0	2	1	1	4	1	5	1		1	1	2	2	2	2	2	10	2	10	1	0	0	0	0	1	0.5	1	1	18	4	1
279	47	4	4	2	2	4	5	4			2	1	2	2	1	2	1		0	3	1	1	4	1	6	2	10	1	2	2	1	1	2	2	10	2	10	1	0	0	10	7.72727	30	6.17143	1	1	32	5	1
279	47	4	4	2	2	4	5	4			2	1	2	2	1	2	1		0	3	1	1	4	1		2		1	2	2	1	1	2	2	10	2	10	1	0	0	10	7.72727	30	6.17143	1	1	32	5	1
279	47	7	4	2	2	4	5	4			1	1	2	2	1	1	2		0	3	1	2	4	1		2		1	1	2	1	1	2	2	10	2	10	1	0	0	10	7.72727	30	6.17143	1	1	27	7	1
279	47	20	4	2	2	4	5	4			1	1	2	2	0	2	2		0	3	1	2	4	1		2		1	1	2	1	1	2	2	10	2	10	1	0	0	10	7.72727	30	6.17143		1	32	7	1
279	47	22	4	2	2	4	5	4			2	1	2	2	0	2	2		0	3	1	2	4	1		2		1	4	2	1	1	2	2	10	2	10	1	0	0	10	7.72727	30	6.17143		1	25	7	2
279	47	22	4	2	2	4	5	4			2	1	2	2	0	2	2		0	3	1	2	4	1		2		1	4	2	1	1	2	2	10	2	10	1	0	0	10	7.72727	30	6.17143		1	25	7	2
279	47	31	4	2	2	4	5	4	2		2	1	2	2	0	1	2		0	4	1	1	4	1		2		1	6	2	1	1	2	2	10	2	10	1	0	0	10	7.72727	30	6.17143		1	40	5	3
279	47	31	4	2	2	4	5	4	2		2	1	2	2	0	1	2		0	4	1	1	4	1		2		1	6	2	1	1	2	2	10	2	10	1	0	0	10	7.72727	30	6.17143		1	40	5	3
279	47	40	4	2	2	4	5	4	1		1	1	2	2	0	2	1		0	3	1	1	4	1		2		1	4	2	1	1	2	2	10	2	10	1	0	0	10	7.72727	30	6.17143		1	30	3	2
279	47	45	4	2	2	4	5	4	1		1	1	2	2	0	2	2		0	4	2		4	1		2		1	5	2	1	1	2	2	10	2	10	1	0	0	10	7.72727	30	6.17143		1	35		3
279	47	47	4	2	2	4	5	4			2	1	2	2	0	2	2		0	4	1	2	4	1		2		1	5	2	1	1	2	2	10	2	10	1	0	0	10	7.72727	30	6.17143		1	35	6	3
279	47	47	4	2	2	4	5	4			2	1	2	2	0	2	2		0	4	1	2	4	1		2		1	5	2	1	1	2	2	10	2	10	1	0	0	10	7.72727	30	6.17143		1	35	6	3
279	58	7	4	2	2	4	5	4	2		1	1	1	2	0	1	1		0	4	2		4	1	6	3	16	1	6	2	1	2	2	2	10	2	10	1	0	0	1	16	4	8.66667		1	35		3
279	69	13	4	2	2	4	4	4			1	1	2	2	0	2		2	0	2	1	2	4	1	3	2	12	1	1	2	1	2	2	2	10	2	10	1	0	0	3	8.5	10	8.33333		1	20	10	1
279	80	9	4	2	2	5	5	4			1	1	2	2	0	2			0	4	2		4	1	5	2	5	1	6	2	1	2	2	2	10	2	10	1	0	0	3	9	8	6.54545		1	39		3
279	80	18	4	2	2	5	5	4			2	1	2	2	0	1			0	3	2		4	1		2		1	5	2	1	2	2	2	10	2	10	1	0	0	3	9	8	6.54545		1	32		3
279	80	18	4	2	2	5	5	4			2	1	2	2	0	1			0	3	2		4	1		2		1	5	2	1	2	2	2	10	2	10	1	0	0	3	9	8	6.54545		1	32		3
279	102	2	4	2	2	1	2	4			2	1	2	2	0	2	1		0	3	2		8	1	3	1		1	5	2	2	2	2	2	10	2	10	1	0	0	0	0	0	0		1	25		3
279	102	2	4	2	2	1	2	4			2	1	2	2	0	2	1		0	3	2		8	1		1		1	5	2	2	2	2	2	10	2	10	1	0	0	0	0	0	0		1	25		3
280	7	2	4	2	2	3	4	4	2		1	1	1	2	0	1	2		0	4	2		4	1	4	1		1	5	2	1	2	2	2	38	2	15	1	0	0	0	0	1	0.714286		1	35		3
280	7	8	4	2	2	3	4	4			2	1	2	2	1	1	2	1	0	3	2		4	1		1		1	6	2	1	2	2	2	38	2	15	1	0	0	0	0	1	0.714286	1	1	25		3
280	7	8	4	2	2	3	4	4			2	1	2	2	1	1	2	1	0	3	2		4	1		1		1	6	2	1	2	2	2	38	2	15	1	0	0	0	0	1	0.714286	1	1	25		3
280	18	2	4	2	2	3	4	4	3		2	1	2	2	0	2	2	1	0	4	2		4	1	4	2	8	1	4	2	1	2	2	2	38	2	15	1	0	0	1	8	2	3.66667		1	37		2
280	18	2	4	2	2	3	4	4	3		2	1	2	2	0	2	2	1	0	4	2		4	1		2		1	4	2	1	2	2	2	38	2	15	1	0	0	1	8	2	3.66667		1	37		2
280	18	4	4	2	2	3	4	4	1		1	1	1	2	1	1	1		0	3	1	1	4	1		2		1	6	2	1	2	2	2	38	2	15	1	0	0	1	8	2	3.66667	1	1	30	3	3
280	29	2	4	2	2	2	3	4			1	1	2	2	0	2	1		0	4	2		4	1	4	2	5	1	6	2	2	2	2	2	38	2	15	1	0	0	1	5	4	2.66667		1	35		3
280	29	3	4	2	2	2	3	4			1	1	2	2	0	2		2	0	2	1	1	4	1		2		1	1	2	2	2	2	2	38	2	15	1	0	0	1	5	4	2.66667		1	19	3	1
280	29	11	4	2	2	2	3	4	3		0	3	2	2	0	2			0	2	1	1	4	1		2		0	0	2	2	2	2	2	38	2	15	1	0	0	1	5	4	2.66667		1	22	5	0
280	29	11	4	2	2	2	3	4	3		0	3	2	2	0	2			0	2	1	1	4	1		2		0	0	2	2	2	2	2	38	2	15	1	0	0	1	5	4	2.66667		1	22	5	0
280	40	2	4	2	2	1	2	4	1		1	3	2	2	0	2	2		0	3	2		4	1	4	1		1	5	2	2	2	2	2	38	2	15	1	0	0	0	0	0	0		1	26		3
280	40	2	4	2	2	1	2	4	1		1	1	2	2	0	2	2		0	3	2		4	1		1		1	5	2	2	2	2	2	38	2	15	1	0	0	0	0	0	0		1	26		3
280	51	2	4	2	2	3	4	4			1	1	2	2	1	2	1		0	4	2		4	1	5	1		1	5	2	1	2	2	2	38	2	15	1	0	0	0	0	0	0	1	1	35		3
280	62	2	4	2	2	2	2	4			3	1	1	2	1	2	1		0	3	2		4	1	5	1		1	6	2	2	2	2	2	38	2	15	1	0	0	0	0	0	0	2	1	27		3
280	62	2	4	2	2	2	2	4			3	1	1	2	1	2	1		0	3	2		4	1		1		1	6	2	2	2	2	2	38	2	15	1	0	0	0	0	0	0	2	1	27		3
280	62	2	4	2	2	2	2	4			3	1	1	2	1	2	1		0	3	2		4	1		1		1	6	2	2	2	2	2	38	2	15	1	0	0	0	0	0	0	2	1	27		3
280	73	2	4	2	2	3	4	4	2		0	3	2	2	1	2	1		0	4	2		4	1	5	1		1	6	2	2	2	2	2	38	2	15	1	0	0	0	0	3	2.5	1	1	43		3
280	95	2	4	2	2	3	4	4	2		0	1			0				0	4	2		4	1	6	1		1	6	2	2	1	2	2	38	2	15	1	0	0	1	1	2	0.5		1	39		3
280	95	4	4	2	2	3	4	4			1	1	2	2	0	2	2		0	2	2		4	1		1		1	1	2	2	1	2	2	38	2	15	1	0	0	1	1	2	0.5		1	20		1
280	106	4	4	2	2	4	5	4			1	1	2	2	0	2	1		0	2	2		4	1	5	2		1	2	2	2	1	2	2	38	2	15	1	0	0	1	5	3	4.66667		1	24		1
281	20	2	4	1	2	4	3	4	1		1	1	2	2	0	2	1		0	3	1	3	2	1		3		1	4	2	1	2	2	2					0	0	1	14	3	10.6667		1	32	12	2
281	31	5	4	1	2	4	2	4			1	1	2	2	0	2	2		0	2	1	2	5	1	3	3	8	1	1	2	1	2	2	2					0	0	2	11	6	9.42857		1	23	10	1
281	31	7	4	1	2	4	2	4	2		2	1	2	2	0	2	2		0	3	1	2	5	1		3		1	2	2	1	2	2	2					0	0	2	11	6	9.42857		1	25	10	1
281	31	7	4	1	2	4	2	4	2		2	1	2	2	0	2	2		0	3	1	2	5	1		3		1	2	2	1	2	2	2					0	0	2	11	6	9.42857		1	25	10	1
281	42	4	4	1	2	5	5	4			1	1	2	2	0	2	1		0	3	1	3	2	1	3	3	16	1	2	1	1	1	2	2					0	0	2	14	4	13		1	27	14	1
281	75	2	4	1	2	4	3	4			1	1	2	2	0	2	1		0	3	1	3	4	1	3	2	8	1	1	2	2	2	2	2					0	0	1	8	2	10		1	27	12	1
282	15	4	4	1	2	5	4	4	1		0	3	2	2	0	2	1	1	0	3	1	3	6	1	6	3	14	1	2	1	1	2	2	2					0	0	2	15	6	11.8333		1	25	12	1
282	26	13	4	1	2	5	5	4			1	1	2	2	0	1	2	1	0	3	1	3	2	1	4	3	16	1	1	1	1	1	2	2					0	0	3	14	7	14		1	32	14	1
282	37	2	4	1	2	3	2	4	1		1	1	2	2	0	2	2		0	3	1	2	3	1	4	2	7	1	6	2	1	2	2	2					0	0	1	7	2	7.5		1	32	8	3
282	70	2	4	1	2	3	2	4			1	1	2	2	0	2	1		0	3	2		4	1	4	1		1	5	2	2	2	2	2					0	0	0	0	1	3.33333		1	31		3
282	92	2	4	1	2	5	4	4			2	1	2	2	0	2	2	1	0	4	1	2	4	1	4	2	10	1	4	2	1	2	2	2					0	0	1	5	4	5.42857		1	38	8	2
282	92	2	4	1	2	5	4	4			2	1	2	2	0	2	2	1	0	4	1	2	4	1		2		1	4	2	1	2	2	2					0	0	1	5	4	5.42857		1	38	8	2
282	92	8	4	1	2	5	4	4	1		2	1	2	2	0	2	1		0	3	2		4	1		2		1	4	2	1	2	2	2					0	0	1	5	4	5.42857		1	34		2
282	92	8	4	1	2	5	4	4	1		2	1	2	2	0	2	1		0	3	2		4	1		2		1	4	2	1	2	2	2					0	0	1	5	4	5.42857		1	34		2
283	1	2	4	1	2	3	2	4	2		1	3	2	2	0	2	2		0	3	1	2	8	1	4	3	10	1	2	2	2	2	2	2					0	0	1	10	2	10		1	30	10	1
283	1	2	4	1	2	3	2	4	2		1	1	2	2	0	2	2		0	3	1	2	8	1		3		1	2	2	2	2	2	2					0	0	1	10	2	10		1	30	10	1
283	23	2	4	1	2	3	2	4			1	1	2	2	0	2	2		0	3	1	3	8	1	4	3	10	1	2	2	1	2	2	2					0	0	1	10	2	11		1	33	12	1
283	56	4	4	1	2	5	5	4			1	1	2	2	0	1	2		0	2	2		8	1	6	2	16	1	1	2	1	1	2	2					0	0	2	9.33333	4	8		1	24		1
284	10	2	4	1	2	2	1	4			1	1	2	2	0	2	2		0	4	2		4	1	4	1	4	1	6	2	2	2	2	2					0	0	1	4	1	2		1	35		3
284	32	4	4	1	2	5	5	4	3		1	1	2	2	0	2	2	1	0	3	1	4	1	1	3	3	16	1	3	1	1	1	2	2					0	0	2	16	4	14.5		1	30	16	2
284	32	4	4	1	2	5	5	4	3		1	3	2	2	0	2	2	1	0	3	1	4	1	1		3		1	3	1	1	1	2	2					0	0	2	16	4	14.5		1	30	16	2
284	76	2	4	1	2	4	3	4			1	1	2	2	1	2	2		0	4	2		8	1	5	1		1	6	2	1	2	2	2					0	0	0	0	4	1.92308	5	1	40		3
284	76	12	4	1	2	4	3	4	2		1	1	1	2	0	2			0	4	2		8	1		1		1	6	2	1	2	2	2					0	0	0	0	4	1.92308		1	39		3
284	76	19	4	1	2	4	3	4			1	1	1	2	1	1	1		0	3	2		8	1		1		1	6	2	1	2	2	2					0	0	0	0	4	1.92308	1	1	30		3
284	76	27	4	1	2	4	3	4			1	1	2	2	0	2	2		0	2	2		8	1		1		1	1	2	1	2	2	2					0	0	0	0	4	1.92308		1	19		1
285	8	4	4	1	2	3	1	4			1	1	2	2	0	2	1		0	4	2		4	1	4	1	4	1	6	2	1	2	1	2					0	0	2	2.66667	5	2.75		1	36		3
285	30	2	4	1	2	4	2	4	1		1	1	2	2	0	2	1		0	4	2		4	1	5	1		1	6	2	1	2	2	2					0	0	0	0	0	0		1	38		3
285	41	15	4	1	2	3	2	4			1	1	2	2	0	2	1		0	3	1	1	4	1	4	1		1	4	2	1	2	2	2					0	0	0	0	3	0.8		1	28	3	2
285	41	21	4	1	2	3	2	4			2	1	2	2	0	2	2	1	0	3	2		4	1		1		1	3	2	1	2	2	2					0	0	0	0	3	0.8		1	30		2
285	41	21	4	1	2	3	2	4			2	1	2	2	0	2	2	1	0	3	2		4	1		1		1	3	2	1	2	2	2					0	0	0	0	3	0.8		1	30		2
285	52	2	4	1	2	3	1	4	1		0	3	2	2	0	2			0	5	2		4	1	6	1		1	6	2	1	2	2	2					0	0	0	0	2	1.44444		1	45		3
285	52	5	4	1	2	3	1	4			2	1	2	2	0	2		1	0	2	2		4	1		1		1	4	2	1	2	2	2					0	0	0	0	2	1.44444		1	22		2
285	52	5	4	1	2	3	1	4			2	1	2	2	0	2		1	0	2	2		4	1		1		1	4	2	1	2	2	2					0	0	0	0	2	1.44444		1	22		2
285	74	4	4	1	2	3	1	4			2	1	2	2	0	2	1		0	2	2		4	1	3	1		1	5	2	1	2	2	2					0	0	1	2.5	2	2		1	24		3
285	74	4	4	1	2	3	1	4			2	1	2	2	0	2	1		0	2	2		4	1		1		1	5	2	1	2	2	2					0	0	1	2.5	2	2		1	24		3
285	74	10	4	1	2	3	1	4	1		1	1	2	2	1	2		2	0	2	2		4	1		1		1	3	2	1	2	2	2					0	0	1	2.5	2	2	1	1	24		2
285	74	10	4	1	2	3	1	4	1		1	3	2	2	1	2		2	0	2	2		4	1		1		1	3	2	1	2	2	2					0	0	1	2.5	2	2	1	1	24		2
285	74	15	4	1	2	3	1	4			1	1	2	2	0	2	1	2	0	2	1	2	4	1		1		1	1	2	1	2	2	2					0	0	1	2.5	2	2		1	19	8	1
285	107	2	4	1	2	2	1	4	1		1	1	2	2	1	2			0	5	2		4	1	6	1		1	6	2	1	2	2	2					0	0	0	0	0	0	1	1	48		3
286	22	10	4	1	2	4	3	4			1	1	2	2	0	2	1		0	3	1	2	4	1	5	3	10	1	1	2	1	2	2	2					0	0	2	10	6	8.57143		1	28	10	1
286	33	3	4	1	2	4	2	4	1		0	3	2	2	0	2			0	3	2		4	1	4	1		1	4	2	1	2	2	2					0	0	0	0	2	2.16667		1	30		2
286	44	2	4	1	2	3	2	4			2	1	1	2	0	1			0	4	2		4	1	5	1		1	6	2	1	2	2	1					0	0	0	0	2	2.8		1	42		3
286	44	2	4	1	2	3	2	4			2	1	1	2	0	1			0	4	2		4	1		1		1	6	2	1	2	2	1					0	0	0	0	2	2.8		1	42		3
286	66	2	4	1	2	3	2	4			1	1	2	2	0	2			0	5	2		4	1	6	2	8	1	6	2	1	2	2	2					0	0	1	8	2	6		1	45		3
286	88	2	4	1	2	3	1	4			1	1	2	2	0	2			0	4	2		4	1	4	2	3	1	1	1	2	2	2	2					0	0	2	6.5	2	2.16667		1	35		1
286	88	5	4	1	2	3	1	4	3		2	1	2	2	0	2			0	4	2		4	1		2		1	4	1	2	2	2	2					0	0	2	6.5	2	2.16667		1	36		2
286	88	5	4	1	2	3	1	4	3		2	1	2	2	0	2			0	4	2		4	1		2		1	4	1	2	2	2	2					0	0	2	6.5	2	2.16667		1	36		2
286	110	2	4	1	2	3	2	4	1		1	1	1	2	0	1	1		0	3	2		4	1	4	1		1	6	2	2	2	2	2					0	0	0	0	0	0		1	28		3
287	12	3	4	1	2	5	5	4	1		0	3	2	2	0	2	2		0	3	2		4	1	3	2	5	0	0	2	1	1	2	2					0	0	1	5	7	2.92308		1	26		0
287	23	9	4	1	2	4	3	4			1	1	2	2	0	2	2		0	3	2		4	1	5	3	12	1	1	2	1	2	2	2					0	0	2	11	2	4.4		1	26		1
287	34	2	4	1	2	3	1	4			1	1	2	2	0	2	2		0	3	2		4	1	4	1		1	4	2	2	2	2	2					0	0	0	0	0	0		1	25		2
287	56	2	4	1	2	3	1	4	1		1	1	1	2	1	2	2		0	3	2		4	1	4	2	8	1	6	2	2	2	2	2					0	0	1	8	1	4	1	1	34		3
287	78	2	4	1	2	3	2	4	2		1	1	2	2	0	2	2		0	3	2		4	1	4	3	12	1	4	2	2	2	2	2					0	0	1	12	1	6		1	34		2
287	89	2	4	1	2	3	1	4	1		1	1	2	2	0	2	2		0	3	2		4	1	5	1		1	5	2	2	2	2	2					0	0	0	0	0	0		1	32		3
288	32	2	4	1	2	4	3	4	1		1	1	2	2	0	2			0	2	1	2	4	1	3	1		1	2	2	1	2	2	2					0	0	0	0	1	1.33333		1	22	8	1
288	32	2	4	1	2	4	3	4	1		1	3	2	2	0	2			0	2	1	2	4	1		1		1	2	2	1	2	2	2					0	0	0	0	1	1.33333		1	22	8	1
288	87	2	4	1	2	3	1	4	1		1	1	2	2	0	2	1		0	4	1	2	1	1	4	2	10	1	5	2	2	2	2	2					0	0	1	5	2	5.66667		1	38	7	3
288	98	3	4	1	2	4	3	4			1	1	2	2	1	2	1		0	3	1	3	2	1	4	3	10	1	4	2	1	2	2	2					0	0	1	10	3	9	1	1	27	12	2
289	14	2	4	1	2	3	2	4	4		1	1	2	2	0	2	2		0	3	2		4	1	3	2	5	1	6	2	2	2	2	1					0	0	1	5	1	2.5		1	34		3
289	102	2	4	1	2	5	4	4			1	1	1	2	0	2	2		0	4	1	1	4	1	4	3	10	1	4	2	1	1	2	2					0	0	1	10	3	7.66667		1	37	3	2
290	23	2	4	1	2	4	2	4	1		2	1	2	2	0	2	1		0	3	2		5	1	4	2	10	1	5	1	2	2	2	2					0	0	1	5	1	2.5		1	25		3
290	23	2	4	1	2	4	2	4	1		2	1	2	2	0	2	1		0	3	2		5	1		2		1	5	1	2	2	2	2					0	0	1	5	1	2.5		1	25		3
290	34	6	4	1	2	5	5	4	1		2	3	2	2	0	2	1		0	2	1	2	4	1	6	3	10	1	2	1	1	1	2	2					0	0	2	13	11	8.5		1	23	10	1
290	34	6	4	1	2	5	5	4	1		2	1	2	2	0	2	1		0	2	1	2	4	1		3		1	2	1	1	1	2	2					0	0	2	13	11	8.5		1	23	10	1
290	34	6	4	1	2	5	5	4	1		2	1	2	2	0	2	1		0	2	1	2	4	1		3		1	2	1	1	1	2	2					0	0	2	13	11	8.5		1	23	10	1
290	67	8	4	1	2	3	1	4	1		2	1	2	2	1	2	2		0	3	1	1	5	1		1		1	6	1	2	2	2	2					0	0	0	0	5	3.57143	2	1	30	3	3
290	67	8	4	1	2	3	1	4	1		2	4	2	2	1	2	2		0	3	1	1	5	1		1		1	6	1	2	2	2	2					0	0	0	0	5	3.57143	2	1	30	3	3
290	67	8	4	1	2	3	1	4	1		2	1	2	2	1	2	2		0	3	1	1	5	1		1		1	6	1	2	2	2	2					0	0	0	0	5	3.57143	2	1	30	3	3
290	67	14	4	1	2	3	1	4	1		1	1	2	2	0	2	1		0	3	1	1	5	1		1		1	5	1	2	2	2	2					0	0	0	0	5	3.57143		1	27	3	3
290	89	2	4	1	2	4	2	4			2	1	2	2	0	2	1		0	3	1	3	4	1	3	3	10	1	6	2	2	1	2	2					0	0	1	10	2	12		1	30	14	3
290	89	2	4	1	2	4	2	4			2	1	2	2	0	2	1		0	3	1	3	4	1		3		1	6	2	2	1	2	2					0	0	1	10	2	12		1	30	14	3
291	8	4	4	1	2	5	4	4			1	1	2	2	0	1	2		0	3	1	1	4	1	3	2	16	1	1	1	1	2	2	2					0	0	1	8	6	8.71429		1	25	5	1
291	30	2	4	1	2	1	1	4			1	1	2	2	0	2	2		0	5	2		4	1	6	1		1	6	2	2	2	2	2					0	0	0	0	0	0		1	48		3
291	30	3	4	1	2	1	1	4			1	1	2	2	0	2	2		0	3	2		4	1		1		1	2	2	2	2	2	2					0	0	0	0	0	0		1	25		1
291	63	3	4	1	2	4	2	4			1	1	2	2	0	2	1		0	2	1	1	6	1	3	1		1	3	2	1	2	2	2					0	0	0	0	4	4		1	24	4	2
292	33	2	4	1	2	3	2	4	1		1	1	2	2	1	2	1		0	5	2		5	1	6	3	10	1	6	2	1	2	2	2					0	0	1	10	6	7.57143	1	1	46		3
292	33	2	4	1	2	3	2	4	1		1	2	2	2	1	2	1		0	5	2		5	1		3		1	6	2	1	2	2	2					0	0	1	10	6	7.57143	1	1	46		3
292	44	2	4	1	2	4	3	4	1		1	3	2	2	0	2	2	1	0	4	2		4	1	4	3	16	1	1	2	1	2	2	2					0	0	2	12	2	6		1	35		1
292	44	2	4	1	2	4	3	4	1		1	1	2	2	0	2	2	1	0	4	2		4	1		3		1	1	2	1	2	2	2					0	0	2	12	2	6		1	35		1
292	88	2	4	1	2	4	3	4	4		1	1	2	2	0	2	1		0	5	2		5	1	6	3	14	1	6	2	1	1	2	2					0	0	3	12	9	11		1	48		3
292	88	2	4	1	2	4	3	4	4		1	3	2	2	0	2	1		0	5	2		5	1		3		1	6	2	1	1	2	2					0	0	3	12	9	11		1	48		3
292	88	2	4	1	2	4	3	4	4		1	3	2	2	0	2	1		0	5	2		5	1		3		1	6	2	1	1	2	2					0	0	3	12	9	11		1	48		3
292	88	3	4	1	2	4	3	4			1	1	2	2	1	2	2	1	0	3	1	4	5	1		3		1	1	2	1	1	2	2					0	0	3	12	9	11	2	1	27	16	1
293	21	2	4	1	2	5	4	4	1		2	1	2	2	0	1	1		0	2	2		5	1	4	2	5	1	2	1	2	2	2	2					0	0	1	5	1	2.5		1	21		1
293	21	2	4	1	2	5	4	4	1		2	1	2	2	0	1	1		0	2	2		5	1		2		1	2	1	2	2	2	2					0	0	1	5	1	2.5		1	21		1
293	32	9	4	1	2	4	3	4	1		1	3	2	2	0	1	2		0	2	1	2	5	1		1		1	1	2	1	2	2	2					0	0			6	8.57143		1	21	10	1
293	32	9	4	1	2	4	3	4	1		1	1	2	2	0	1	2		0	2	1	2	5	1		1		1	1	2	1	2	2	2					0	0			6	8.57143		1	21	10	1
293	54	4	4	1	2	5	4	4	1		1	1	2	2	0	2	2		0	3	1	3	5	1	3	3	10	1	1	2	1	1	2	2					0	0	2	10	10	9.81818		1	25	14	1
293	54	4	4	1	2	5	4	4	1		1	3	2	2	0	2	2		0	3	1	3	5	1		3		1	1	2	1	1	2	2					0	0	2	10	10	9.81818		1	25	14	1
293	65	11	4	1	2	3	2	4	2		1	1	2	2	0	2		1	0	2	2		5	1	4	1	10	1	2	2	2	2	2	2					0	0	1	3.33333	2	2.33333		1	21		1
293	76	2	4	1	2	3	2	4	2		2	1	2	2	0	2	2		0	3	2		4	1	3	3	12	1	4	2	1	2	2	2					0	0	1	12	1	3		1	28		2
293	76	2	4	1	2	3	2	4	2		2	3	2	2	0	2	2		0	3	2		4	1		3		1	4	2	1	2	2	2					0	0	1	12	1	3		1	28		2
293	76	2	4	1	2	3	2	4	2		2	1	2	2	0	2	2		0	3	2		4	1		3		1	4	2	1	2	2	2					0	0	1	12	1	3		1	28		2
293	87	2	4	1	2	3	1	4			1	1	2	2	0	2	1	2	0	3	1	1	5	1	3	2	9	1	6	2	1	2	2	2					0	0	1	9	2	6.5		1	28	4	3
293	98	8	4	1	2	4	2	4	1		2	1	2	2	1	1	2		0	2	1	2	5	1	4	1		1	4	2	1	2	2	2					0	0	1	4	5	4.6	1	1	21	8	2
293	98	8	4	1	2	4	2	4	1		2	1	2	2	1	1	2		0	2	1	2	5	1		1		1	4	2	1	2	2	2					0	0	1	4	5	4.6	1	1	21	8	2
293	109	2	4	1	2	2	1	4	2		0	3	1	2	0	1			0	4	2		5	1	4	3	10	1	6	2	2	2	2	2					0	0	1	10	3	5		1	35		3
294	1	17	4	1	2	5	5	4			1	1	1	2	0	1	1		0	3	2		4	1	4	1		1	5	2	1	1	2	2					0	0	0	0	1	1.42857		1	28		3
294	1	22	4	1	2	5	5	4	2		1	2	2	2	0	2	1		0	3	1	2	4	1		1		1	2	2	1	1	2	2					0	0	0	0	1	1.42857		1	27	10	1
294	1	22	4	1	2	5	5	4	2		1	1	2	2	0	2	1		0	3	1	2	4	1		1		1	2	2	1	1	2	2					0	0	0	0	1	1.42857		1	27	10	1
294	52	2	4	1	2	3	1	4			1	1	2	2	1	2	1		0	4	2		4	1	4	1		1	6	2	1	2	2	2					0	0	0	0	0	0	1	1	35		3
295	13	8	4	1	2	2	1	4			1	1	2	2	0	2			0	2	2		4	1	3	1		1	1	1	1	2	2	2					0	0	0	0	1	0.454545		1	20		1
295	35	3	4	1	2	5	4	4			2	1	2	2	0	2	2		0	2	1	2	4	3		1		1	2	2	1	2	2	2					0	0			4	7.2		1	23	7	1
295	35	3	4	1	2	5	4	4			2	1	2	2	0	2	2		0	2	1	2	4	3		1		1	2	2	1	2	2	2					0	0			4	7.2		1	23	7	1
295	35	7	4	1	2	5	4	4			1	1	2	2	1	2	1	1	0	3	1	2	4	1		1		1	2	2	1	2	2	2					0	0			4	7.2	1	1	25	7	1
295	46	4	4	1	2	5	4	4			1	1	2	2	0	2	2		0	3	1	4	2	1	6	3	14	1	1	2	1	1	2	2					0	0	2	14	6	13.3333		1	29	16	1
295	57	2	4	1	2	3	2	4	1		1	3	2	2	0	1	2		0	3	1	2	6	1	3	2	10	1	6	2	1	2	2	2					0	0	4	8.25	10	6.81818		1	28	8	3
295	57	2	4	1	2	3	2	4	1		1	1	2	2	0	1	2		0	3	1	2	6	1		2		1	6	2	1	2	2	2					0	0	4	8.25	10	6.81818		1	28	8	3
295	57	10	4	1	2	3	2	4	1		1	3	2	2	0	2			0	2	1	2	4	1		2		1	1	2	1	2	2	2					0	0	4	8.25	10	6.81818		1	21	6	1
295	57	10	4	1	2	3	2	4	1		1	1	2	2	0	2			0	2	1	2	4	1		2		1	1	2	1	2	2	2					0	0	4	8.25	10	6.81818		1	21	6	1
295	57	12	4	1	2	3	2	4	1		2	1	2	2	0	2	1		0	3	1	2	6	1		2		1	3	2	1	2	2	2					0	0	4	8.25	10	6.81818		1	28	6	2
295	57	12	4	1	2	3	2	4	1		2	1	2	2	0	2	1		0	3	1	2	6	1		2		1	3	2	1	2	2	2					0	0	4	8.25	10	6.81818		1	28	6	2
295	57	17	4	1	2	3	2	4	1		2	2	2	2	0	2	1		0	2	1	2	5	1		2		1	2	2	1	2	2	2					0	0	4	8.25	10	6.81818		1	24	10	1
295	57	17	4	1	2	3	2	4	1		2	1	2	2	0	2	1		0	2	1	2	5	1		2		1	2	2	1	2	2	2					0	0	4	8.25	10	6.81818		1	24	10	1
295	57	17	4	1	2	3	2	4	1		2	1	2	2	0	2	1		0	2	1	2	5	1		2		1	2	2	1	2	2	2					0	0	4	8.25	10	6.81818		1	24	10	1
296	16	2	4	1	2	3	1	4			2	1	2	2	0	2	1		0	2	1	2	5	1	3	3	10	1	3	2	1	2	2	2					0	0	1	10	2	5.66667		1	24	7	2
296	16	2	4	1	2	3	1	4			2	1	2	2	0	2	1		0	2	1	2	5	1		3		1	3	2	1	2	2	2					0	0	1	10	2	5.66667		1	24	7	2
296	27	2	4	1	2	3	2	4	1		2	1	2	2	0	2	2		0	3	1	2	5	1	3	3	16	1	5	2	1	2	2	2					0	0	1	16	2	11.5		1	26	7	3
296	27	2	4	1	2	3	2	4	1		2	3	2	2	0	2	2		0	3	1	2	5	1		3		1	5	2	1	2	2	2					0	0	1	16	2	11.5		1	26	7	3
296	27	2	4	1	2	3	2	4	1		2	1	2	2	0	2	2		0	3	1	2	5	1		3		1	5	2	1	2	2	2					0	0	1	16	2	11.5		1	26	7	3
296	38	4	4	1	2	3	2	4			2	1	2	2	0	2	1		0	2	2		5	1	6	2		1	2	2	1	2	2	2					0	0	1	8	2	4.75		1	23		1
296	38	4	4	1	2	3	2	4			2	1	2	2	0	2	1		0	2	2		5	1		2		1	2	2	1	2	2	2					0	0	1	8	2	4.75		1	23		1
296	71	2	4	1	2	3	2	4			1	1	2	2	0	1	1		0	2	1	1	3	1	3	2	10	1	1	2	1	2	2	2					0	0	2	6.5	4	4.66667		1	22	5	1
297	4	7	4	1	2	3	2	4	2		1	1	2	2	0	2	2	1	0	3	1	1	5	1	3	3	16	1	1	2	1	2	2	2					0	0	4	12.5	7	8		1	26	5	1
297	26	4	4	1	2	2	1	4			2	1	2	2	0	2			0	2	2		4	1	6	1		1	5	2	1	2	2	2					0	0	1	3.5	2	1.625		1	23		3
297	26	4	4	1	2	2	1	4			2	1	2	2	0	2			0	2	2		4	1		1		1	5	2	1	2	2	2					0	0	1	3.5	2	1.625		1	23		3
297	37	4	4	1	2	4	2	4			2	1	2	2	0	2	2		0	3	2		5	1	6	1		1	3	1	1	2	2	2					0	0	0	0	4	2.5		1	28		2
297	37	4	4	1	2	4	2	4			2	1	2	2	0	2	2		0	3	2		5	1		1		1	3	1	1	2	2	2					0	0	0	0	4	2.5		1	28		2
297	48	2	4	1	2	3	2	4	1		2	1	2	2	0	2	2		0	3	2		4	1	3	1	3	1	4	2	1	2	2	2					0	0	1	3	1	1		1	25		2
297	48	2	4	1	2	3	2	4	1		2	1	2	2	0	2	2		0	3	2		4	1		1		1	4	2	1	2	2	2					0	0	1	3	1	1		1	25		2
297	70	4	4	1	2	2	1	4	1		2	1	2	2	0	2			0	3	2		4	1	3	1		1	4	2	1	2	2	2					0	0	0	0	2	0.625		1	26		2
297	70	4	4	1	2	2	1	4	1		2	3	2	2	0	2			0	3	2		4	1		1		1	4	2	1	2	2	2					0	0	0	0	2	0.625		1	26		2
297	70	4	4	1	2	2	1	4	1		2	1	2	2	0	2			0	3	2		4	1		1		1	4	2	1	2	2	2					0	0	0	0	2	0.625		1	26		2
297	70	14	4	1	2	2	1	4			2	1	2	2	0	2			0	3	2		4	1		1		1	2	2	1	2	2	2					0	0	0	0	2	0.625		1	25		1
297	70	14	4	1	2	2	1	4			2	1	2	2	0	2			0	3	2		4	1		1		1	2	2	1	2	2	2					0	0	0	0	2	0.625		1	25		1
297	81	2	4	1	2	3	1	4	2		1	1	2	2	0	2	2		0	3	1	1	5	1	5	1		1	2	2	2	2	2	2					0	0	0	0	1	2.5		1	26	5	1
297	92	2	4	1	2	2	1	4			1	1	2	2	0	2	1		0	3	2		4	1	5	1		1	6	2	2	2	2	2					0	0	0	0	0	0		1	29		3
297	103	2	4	1	2	4	2	4			1	1	1	2	0	2	1		0	3	2		4	1	4	1		1	6	2	1	1	2	2					0	0	0	0	0	0		1	28		3
298	11	2	4	1	2	4	2	4	1		1	1	1	2	0	2	2	1	0	4	2		4	1	4	1	4	1	6	2	1	2	2	1					0	0	1	4	3	4.25		1	38		3
298	11	2	4	1	2	4	2	4	1		1	3	1	2	0	2	2	1	0	4	2		4	1		1		1	6	2	1	2	2	1					0	0	1	4	3	4.25		1	38		3
298	11	2	4	1	2	4	2	4	1		1	1	1	2	0	2	2	1	0	4	2		4	1		1		1	6	2	1	2	2	1					0	0	1	4	3	4.25		1	38		3
298	22	2	4	1	2	5	4	4			1	1	2	2	0	2		2	0	2	1	2	4	1	3	3	10	1	1	2	1	1	2	2					0	0	1	10	3	2.875		1	23	8	1
298	33	13	4	1	2	4	2	4			1	1	2	2	0	2	2		0	2	2		4	1	3	2	8	1	3	2	1	2	2	2					0	0	4	7.75	9	4.38462		1	24		2
298	33	18	4	1	2	4	2	4			1	1	2	2	0	2	2	1	0	2	2		4	1		2		1	1	2	1	2	2	2					0	0	4	7.75	9	4.38462		1	20		1
298	44	2	4	1	2	4	3	4	1		1	1	2	2	0	2	1		0	3	1	3	6	1	3	3	14	1	2	2	1	2	2	2					0	0	1	14	3	13.3333		1	25	14	1
298	66	2	4	1	2	2	1	4			2	1	2	2	0	2	2		0	4	2		4	1	6	1		1	6	2	2	2	2	2					0	0	0	0	1	1		1	38		3
298	66	2	4	1	2	2	1	4			2	1	2	2	0	2	2		0	4	2		4	1		1		1	6	2	2	2	2	2					0	0	0	0	1	1		1	38		3
298	77	2	4	1	2	4	2	4	1		2	1	2	2	0	1	2		0	3	1	2	4	1	3	3	12	1	3	2	1	2	2	2					0	0	1	12	2	11		1	25	10	2
298	77	2	4	1	2	4	2	4	1		2	3	2	2	0	1	2		0	3	1	2	4	1		3		1	3	2	1	2	2	2					0	0	1	12	2	11		1	25	10	2
298	77	2	4	1	2	4	2	4	1		2	1	2	2	0	1	2		0	3	1	2	4	1		3		1	3	2	1	2	2	2					0	0	1	12	2	11		1	25	10	2
298	88	2	4	1	2	3	1	4			1	1	2	2	0	2	2		0	4	2		4	1	4	1		1	5	2	2	2	2	2					0	0	0	0	0	0		1	35		3
298	99	2	4	1	2	3	2	4			1	1	2	2	0	2	2		0	3	1	1	8	1	3	2	5	1	4	2	1	2	2	2					0	0	1	5	2	5		1	26	5	2
298	110	2	4	1	2	2	1	4	3		1	2	2	2	1	1	2	1	0	3	2		5	1		1		1	1	2	2	2	2	2					0	0	1	4	6	2.44444	1	1	30		1
298	110	2	4	1	2	2	1	4	3		1	1	2	2	1	1	2	1	0	3	2		5	1		1		1	1	2	2	2	2	2					0	0	1	4	6	2.44444	1	1	30		1
299	21	2	4	1	2	3	2	4	1		2	1	2	2	0	2		1	0	3	1	1	4	1	3	3	10	1	2	2	2	2	2	2					0	0	1	10	2	7.5		1	27	5	1
299	21	2	4	1	2	3	2	4	1		2	1	2	2	0	2		1	0	3	1	1	4	1		3		1	2	2	2	2	2	2					0	0	1	10	2	7.5		1	27	5	1
299	43	2	4	1	2	4	3	4			1	1	1	2	0	1	2		0	4	2		4	1	5	1		1	6	1	1	2	2	2					0	0	1	3.33333	4	4.44444		1	39		3
299	54	10	4	1	2	2	1	4			1	1	2	2	0	2		1	0	3	2		4	1	4	1		1	3	2	1	2	2	2					0	0	0	0	0	0		1	30		2
299	76	15	4	1	2	2	1	4	1		2	1	2	2	0	2			0	3	2		4	1	4	1		1	5	2	2	2	2	2					0	0	0	0	1	0.714286		1	26		3
299	76	15	4	1	2	2	1	4	1		2	1	2	2	0	2			0	3	2		4	1		1		1	5	2	2	2	2	2					0	0	0	0	1	0.714286		1	26		3
299	76	21	4	1	2	2	1	4			1	1	2	2	0	2			0	3	2		4	1		1		1	5	2	2	2	2	2					0	0	0	0	1	0.714286		1	30		3
299	87	4	4	1	2	4	2	4			1	1	2	2	0	2	1	2	0	2	2		4	1	2	2	5	1	1	1	1	2	2	2					0	0	2	7.5	4	4.33333		1	21		1
299	98	2	4	1	2	3	2	4			1	1	2	2	0	2	1		0	3	2		4	1	4	3	10	1	6	2	1	2	2	2					0	0	1	10	1	5		1	30		3
299	109	5	4	1	2	4	3	4			1	1	2	2	1	2	2		0	3	1	2	6	1	3	3	12	1	3	2	1	2	2	2					0	0	2	11	6	8	1	1	25	8	2
300	29	2	4	1	2	5	4	4			1	1	2	2	0	2	1		0	4	2		4	1	6	3	14	1	6	2	2	1	2	2					0	0	1	14	3	7.5		1	40		3
300	51	4	4	1	2	4	3	4			2	1	2	2	1	2	1		0	3	1	3	4	1	5	3	12	1	2	2	1	2	2	2					0	0	2	13	6	10.6667	1	1	25	12	1
300	51	4	4	1	2	4	3	4			2	1	2	2	1	2	1		0	3	1	3	4	1		3		1	2	2	1	2	2	2					0	0	2	13	6	10.6667	1	1	25	12	1
300	84	2	4	1	2	4	3	4			1	1	2	2	0	2	2		0	4	2		4	1	4	3	16	1	6	2	1	2	2	2					0	0	4	10.5	7	6.6		1	38		3
300	106	2	4	1	2	5	5	4	4		0	2	2	2	0	2			0	4	2		4	1	4	3	10	1	3	2	2	1	1	1					0	0	1	10	2	4		1	40		2
300	106	2	4	1	2	5	5	4	4		0	2	2	2	0	2			0	4	2		4	1		3		1	3	2	2	1	1	1					0	0	1	10	2	4		1	40		2
300	106	2	4	1	2	5	5	4	4		0	2	2	2	0	2			0	4	2		4	1		3		1	3	2	2	1	1	1					0	0	1	10	2	4		1	40		2
300	106	2	4	1	2	5	5	4	4		0	2	2	2	0	2			0	4	2		4	1		3		1	3	2	2	1	1	1					0	0	1	10	2	4		1	40		2
301	37	4	4	2	2	4	5	4	2		1	1	2	2	0	2	2		0	3	1	4	5	1	6	2		1	1	2	1	2	2	2	8	2	8	3	1	0	1	7	5	6.11111		1	25	16	1
301	37	4	4	2	2	4	5	4	2		1	3	2	2	0	2	2		0	3	1	4	5	1		2		1	1	2	1	2	2	2	8	2	8	3	1	0	1	7	5	6.11111		1	25	16	1
301	48	2	4	2	2	3	4	4	2		2	1	2	2	0	2	2		0	5	2		5	1	6	1		1	6	2	1	2	2	2	8	2	8	3	1	0	0	0	1	1.66667		1	46		3
301	48	2	4	2	2	3	4	4	2		2	1	2	2	0	2	2		0	5	2		5	1		1		1	6	2	1	2	2	2	8	2	8	3	1	0	0	0	1	1.66667		1	46		3
301	81	2	4	2	2	2	3	4	1		0	3	2	2	0	2	1	1	0	2	1	1	5	1	3	3	8	1	1	2	2	2	2	1	8	2	8	3	1	0	2	10	5	6.14286		1	19	5	1
301	81	11	4	2	2	2	3	4	3		0	2	1	2	0	2	1		0	4	2		5	1		3		1	6	2	2	2	2	1	8	2	8	3	1	0	2	10	5	6.14286		1	38		3
302	6	4	4	2	2	4	5	4			1	1	2	2	0	2	2		0	3	1	3	3	1	3	2	8	1	1	2	1	2	2	2	11	1	11	3	1	1	2	9	5	9		1	31	14	1
302	17	2	4	2	2	3	4	4			1	1	2	2	0	2	1		0	4	1	2	3	1	4	3	14	1	5	2	1	2	2	2	11	1	11	3	1	1	1	14	4	12		1	37	10	3
302	28	4	4	2	2	3	4	4			1	1	2	2	0	2	1		0	2	1	3	3	1	3	2	12	1	2	2	1	2	2	2	11	1	11	3	1	1	1	6	2	6		1	23	12	1
302	39	2	4	2	2	2	3	4			1	1	2	2	0	2	1		0	3	1	2	3	1	4	3	14	1	4	2	1	2	2	2	11	1	11	3	1	1	4	12.5	8	9.4		1	28	10	2
302	39	7	4	2	2	2	3	4			1	1	2	2	0	2	2		0	2	2		3	1		3		1	1	2	1	2	2	2	11	1	11	3	1	1	4	12.5	8	9.4		1	22		1
302	39	12	4	2	2	2	3	4			1	1	2	2	0	2	1		0	2	2		3	1		3		1	1	2	1	2	2	2	11	1	11	3	1	1	4	12.5	8	9.4		1	22		1
302	50	9	4	2	2	4	5	4			1	1	2	2	0	2	1		0	2	1	2	3	1	4	2	12	1	1	2	1	1	2	2	11	1	11	3	1	1	2	7.33333	4	7.66667		1	22	10	1
302	61	2	4	2	2	1	2	4			2	1	2	2	0	2	2		0	3	2		3	1	4	1		1	6	2	1	2	2	2	11	1	11	3	1	1	0	0	0	0		1	34		3
302	61	2	4	2	2	1	2	4			2	1	2	2	0	2	2		0	3	2		3	1		1		1	6	2	1	2	2	2	11	1	11	3	1	1	0	0	0	0		1	34		3
303	6	2	4	1	2	3	2	4			1	1	2	2	0	2			0	3	2		5	1	3	3	12	1	3	2	1	2	2	2					0	0	1	12	1	6		1	25		2
303	28	2	4	1	2	3	1	4			1	1	2	2	0	2			0	3	2		5	1	3	2	6	1	2	2	1	2	2	2					0	0	1	6	1	3		1	27		1
303	83	2	4	1	2	3	1	4			1	1	2	2	0	2	1		0	4	2		5	1	4	1		1	2	2	1	2	2	2					0	0	0	0	0	0		1	35		1
304	59	2	4	1	2	3	1	4			2	1	2	2	0	2			0	3	2		5	1	3	1		1	3	2	1	2	2	2					0	0	0	0	0	0		1	29		2
304	59	2	4	1	2	3	1	4			2	1	2	2	0	2			0	3	2		5	1		1		1	3	2	1	2	2	2					0	0	0	0	0	0		1	29		2
304	92	2	4	1	2	2	1	4			1	1	2	2	1	2	1		0	3	2		5	1	3	3	12	1	2	2	1	2	2	2					0	0	1	12	1	6	2	1	28		1
304	103	2	4	1	2	3	2	4			1	1	2	2	0	2			0	3	2		5	1	3	2	7	1	1	2	1	2	2	2					0	0	1	7	1	3.5		1	29		1
305	2	5	4	2	2	2	3	4			2	1	2	2	0	1	2		0	2	2		4	1	2	2	6	1	2	2	1	2	2	1	45	2	45	1	0	0	2	7.5	5	5.42857		1	20		1
305	2	5	4	2	2	2	3	4			2	1	2	2	0	1	2		0	2	2		4	1		2		1	2	2	1	2	2	1	45	2	45	1	0	0	2	7.5	5	5.42857		1	20		1
305	6	4	4	2	2	1	2	4			2	1	2	2	1	2	2		0	4	1	1	4	1	4	3	14	1	6	2	1	2	2	2	45	2	45	1	0	0	3	11	6	6.375	2	1	39	5	3
305	6	4	4	2	2	1	2	4			2	1	2	2	1	2	2		0	4	1	1	4	1		3		1	6	2	1	2	2	2	45	2	45	1	0	0	3	11	6	6.375	2	1	39	5	3
305	6	12	4	2	2	1	2	4			1	1	2	2	0	1	2		0	2	2		4	1		3		1	1	2	1	2	2	2	45	2	45	1	0	0	3	11	6	6.375		1	20		1
305	17	4	4	2	2	1	1	4			1	1	2	2	1	2	2		0	4	2		4	1	6	1		1	3	2	1	2	2	2	45	2	45	1	0	0	1	2.5	1	0.833333	3	1	38		2
305	20	2	4	2	2	2	2	4			1	1	2	2	0	2	1		0	4	2		4	1	5	2	5	1	6	2	2	2	2	2	45	2	45	1	0	0	2	7.5	3	3.42857		1	38		3
305	35	4	4	2	2	3	4	4			1	1	2	2	1	2	1	2	0	4	2		4	1	4	2	12	1	3	2	1	2	2	2	45	2	45	1	0	0	3	6.75	4	3.3	1	1	35		2
306	3	2	4	2	2	1	1	4			1	1	2	2	0	2	2		0	3	2		4	1	3	1		1	4	2	1	2	2	2	98	2	95		0	0	0	0	0	0		1	32		2
306	3	7	4	2	2	1	1	4			1	1	2	2	0	2	2		0	3	2		4	1		1		1	6	2	1	2	2	2	98	2	95		0	0	0	0	0	0		1	34		3
306	57	4	4	2	2	1	2	4			1	1	2	2	0	2	2		0	3	2		4	1	3	1		1	6	2	1	1	2	2	98	2	95		0	0	0	0	1	1		1	34		3
306	68	3	4	2	2	1	2	4			1	1	2	2	0	2	2		0	3	2		4	1	6	2	6	1	4	2	1	2	2	2	98	2	95		0	0	1	6	4	5.16667		1	25		2
306	79	3	4	2	2	1	1	4			2	1	2	2	1	2			0	4	2		4	1		1		1	6	2	2	2	2	2	98	2	95		0	0	1	2.5	3	2	1	1	37		3
306	79	3	4	2	2	1	1	4			2	1	2	2	1	2			0	4	2		4	1		1		1	6	2	2	2	2	2	98	2	95		0	0	1	2.5	3	2	1	1	37		3
306	79	11	4	2	2	1	1	4			1	1	2	2	1	2			0	4	2		4	1		1		1	6	2	2	2	2	2	98	2	95		0	0	1	2.5	3	2	1	1	40		3
306	89	11	4	2	2	2	3	4	2		3	1	2	2	1	2	2		0	3	2		4	1	5	2		1	4	2	1	2	1	2	98	2	95		0	0	2	4.5	6	3.27273	2	1	30		2
306	89	11	4	2	2	2	3	4	2		3	1	2	2	1	2	2		0	3	2		4	1		2		1	4	2	1	2	1	2	98	2	95		0	0	2	4.5	6	3.27273	2	1	30		2
306	89	11	4	2	2	2	3	4	2		3	1	2	2	1	2	2		0	3	2		4	1		2		1	4	2	1	2	1	2	98	2	95		0	0	2	4.5	6	3.27273	2	1	30		2
307	10	2	4	1	2	3	1	4	1		0	4	2	2	1	2	2		0	3	2		4	1	4	3	12	0	0	2	2	2	2	2					0	0	1	12	1	6	1	1	29		0
307	65	4	4	1	2	3	2	4	3		0	3	2	2	1	2	1		0	4	1	2	4	1	5	2	4	1	5	2	1	2	2	2					0	0	3	5.66667	6	5.42857	1	1	38	8	3
307	65	11	4	1	2	3	2	4			1	1	2	2	1	2	2		0	3	1	2	4	1		2		1	3	2	1	2	2	2					0	0	3	5.66667	6	5.42857	1	1	25	7	2
308	9	3	4	1	2	1	1	4			2	1	2	2	1	2	2		0	2	2		4	1	6	1		1	2	2	2	2	2	2					0	0	0	0	0	0	1	1	20		1
308	9	3	4	1	2	1	1	4			2	1	2	2	1	2	2		0	2	2		4	1		1		1	2	2	2	2	2	2					0	0	0	0	0	0	1	1	20		1
308	20	2	4	1	2	1	1	4			1	1	2	2	1	2	1	2	0	3	1	1	4	1	4	1	5	1	6	2	1	2	2	2					0	0	1	2.5	2	1.4	1	1	32	2	3
308	31	2	4	1	2	1	1	4	1		1	1	2	2	0	2	2		0	4	2		4	1	6	1		1	6	2	2	2	2	2					0	0	0	0	1	1.25		1	35		3
308	42	2	4	1	2	1	1	4			1	1	2	2	1	2	2		0	5	2		4	1	6	1		1	6	2	1	2	2	2					0	0	0	0	0	0	1	1	48		3
308	75	2	4	1	2	4	2	4			1	1	2	2	1	2	2		0	4	2		4	1	5	3	10	1	4	2	2	2	2	2					0	0	1	10	1	5	1	1	37		2
308	97	15	4	1	2	2	1	4	1		2	1	2	2	1	2	2		0	2	2		4	1		2		1	4	2	1	1	2	2					0	0	3	6	9	6.30769	1	1	24		2
308	97	15	4	1	2	2	1	4	1		2	1	2	2	1	2	2		0	2	2		4	1		2		1	4	2	1	1	2	2					0	0	3	6	9	6.30769	1	1	24		2
309	6	2	4	2	2	1	1	4	1		2	1	2	2	0	2	2		0	4	2		5	1	4	1		1	6	2	2	2	2	2	8	2	8	3	1	0	0	0	0	0		1	35		3
309	6	2	4	2	2	1	1	4	1		2	1	2	2	0	2	2		0	4	2		5	1		1		1	6	2	2	2	2	2	8	2	8	3	1	0	0	0	0	0		1	35		3
309	17	5	4	2	2	1	1	4			2	1	2	2	1	2	2		0	3	2		5	1	4	1	10	1	4	2	2	2	2	2	8	2	8	3	1	0	2	4	2	2	1	1	25		2
309	17	5	4	2	2	1	1	4			2	1	2	2	1	2	2		0	3	2		5	1		1		1	4	2	2	2	2	2	8	2	8	3	1	0	2	4	2	2	1	1	25		2
309	39	2	4	2	2	1	1	4			2	1	2	2	0	2	2		0	3	2		5	1	3	1		1	3	2	2	2	2	2	8	2	8	3	1	0	0	0	0	0		1	28		2
309	39	2	4	2	2	1	1	4			2	1	2	2	0	2	2		0	3	2		5	1		1		1	3	2	2	2	2	2	8	2	8	3	1	0	0	0	0	0		1	28		2
309	50	2	4	2	2	1	1	4	1		1	1	2	2	0	2	2		0	3	2		5	1	3	1		1	5	2	2	2	2	2	8	2	8	3	1	0	0	0	0	0		1	28		3
309	61	2	4	2	2	1	1	4	1		1	1	2	2	0	2	2		0	2	2		5	1	2	1		1	1	2	2	2	2	2	8	2	8	3	1	0	0	0	0	0		1	19		1
309	61	2	4	2	2	1	1	4	1		1	2	2	2	0	2	2		0	2	2		5	1		1		1	1	2	2	2	2	2	8	2	8	3	1	0	0	0	0	0		1	19		1
309	72	3	4	2	2	1	1	4	1		0	3	2	2	0	2	2		0	2	2		5	1	6	1		0	0	2	1	2	2	2	8	2	8	3	1	0	0	0	0	0		1	16		0
309	83	1	4	2	2	1	1	4			1	1	2	2	0	2	2		0	3	2		5	1		1		1	2	2	1	2	2	2	8	2	8	3	1	0			1	2.5		1	26		1
309	94	2	4	2	2	1	1	4			1	1	2	2	0	2	2		0	5	2		5	1	6	1		1	6	2	2	2	2	2	8	2	8	3	1	0	0	0	0	0		1	47		3
309	105	4	4	2	2	2	2	4	1		1	3	2	2	0	2	2		0	2	1	2	5	1	3	2	10	1	3	2	1	2	2	2	8	2	8	3	1	0	1	5	4	6		1	23	8	2
309	105	4	4	2	2	2	2	4	1		1	1	2	2	0	2	2		0	2	1	2	5	1		2		1	3	2	1	2	2	2	8	2	8	3	1	0	1	5	4	6		1	23	8	2
310	8	2	4	2	2	2	2	4			1	1	2	2	0	2	2		0	3	2		5	1	3	3	10	1	6	2	1	1	2	2	29	2	29	3	1	1	4	10	5	4.72727		1	31		3
310	8	17	4	2	2	2	2	4			1	1	2	2	0	2	2		0	3	2		5	1		3		1	4	2	1	1	2	2	29	2	29	3	1	1	4	10	5	4.72727		1	28		2
310	30	4	4	2	2	1	1	4	1		2	1	2	2	0	2	2		0	4	1	1	5	1	4	1	12	1	6	2	1	2	2	2	29	2	29	3	1	1	1	4	3	3.33333		1	40	5	3
310	30	4	4	2	2	1	1	4	1		2	1	2	2	0	2	2		0	4	1	1	5	1		1		1	6	2	1	2	2	2	29	2	29	3	1	1	1	4	3	3.33333		1	40	5	3
310	30	13	4	2	2	1	1	4	2		1	1	2	2	0	2	1		0	2	1	1	5	1		1		1	4	2	1	2	2	2	29	2	29	3	1	1	1	4	3	3.33333		1	24	3	2
310	30	13	4	2	2	1	1	4	2		1	3	2	2	0	2	1		0	2	1	1	5	1		1		1	4	2	1	2	2	2	29	2	29	3	1	1	1	4	3	3.33333		1	24	3	2
310	52	2	4	2	2	1	1	4	1		2	1	2	2	0	2	2		0	3	2		5	1	4	3	10	1	6	2	2	2	2	2	29	2	29	3	1	1	1	10	1	5		1	28		3
310	52	2	4	2	2	1	1	4	1		2	2	2	2	0	2	2		0	3	2		5	1		3		1	6	2	2	2	2	2	29	2	29	3	1	1	1	10	1	5		1	28		3
310	52	2	4	2	2	1	1	4	1		2	1	2	2	0	2	2		0	3	2		5	1		3		1	6	2	2	2	2	2	29	2	29	3	1	1	1	10	1	5		1	28		3
310	63	8	4	2	2	3	4	4			1	1	2	2	0	2	2		0	3	1	1	5	1	4	2	10	1	4	2	1	1	2	2	29	2	29	3	1	1	3	8.5	8	6.90909		1	28	5	2
310	63	15	4	2	2	3	4	4			2	1	2	2	0	2	2		0	2	1	2	5	1		2		1	2	2	1	1	2	2	29	2	29	3	1	1	3	8.5	8	6.90909		1	23	10	1
310	63	15	4	2	2	3	4	4			2	1	2	2	0	2	2		0	2	1	2	5	1		2		1	2	2	1	1	2	2	29	2	29	3	1	1	3	8.5	8	6.90909		1	23	10	1
310	85	2	4	2	2	1	2	4	1		1	1	2	2	0	2	2		0	4	2		5	1	5	1		1	6	2	2	2	2	2	29	2	29	3	1	1	0	0	1	3.33333		1	37		3
310	96	7	4	2	2	1	1	4	1		1	3	2	2	0	2	2		0	2	2		5	1	3	2	5	1	1	2	2	2	2	2	29	2	29	3	1	1	1	5	1	1		1	20		1
310	96	7	4	2	2	1	1	4	1		1	1	2	2	0	2	2		0	2	2		5	1		2		1	1	2	2	2	2	2	29	2	29	3	1	1	1	5	1	1		1	20		1
310	107	9	4	2	2	1	2	4			1	1	2	2	0	2	2		0	2	2		5	1	5	2	8	1	1	2	1	2	2	2	29	2	29	3	1	1	3	8.66667	4	4.75		1	18		1
311	28	2	4	1	2	1	1	4	2		1	1	2	2	0	2	1		0	3	2		4	1	4	1		1	6	2	1	2	2	2					0	0	0	0	1	1.33333		1	34		3
311	28	2	4	1	2	1	1	4	2		1	3	2	2	0	2	1		0	3	2		4	1		1		1	6	2	1	2	2	2					0	0	0	0	1	1.33333		1	34		3
311	39	2	4	1	2	5	4	4	2		1	3	2	2	0	2	1		0	3	1	2	5	1	4	3	12	1	4	2	1	1	2	2					0	0	3	12.6667	5	6.44444		1	28	10	2
311	39	2	4	1	2	5	4	4	2		1	1	2	2	0	2	1		0	3	1	2	5	1		3		1	4	2	1	1	2	2					0	0	3	12.6667	5	6.44444		1	28	10	2
311	39	8	4	1	2	5	4	4	2		1	1	2	2	0	2	2		0	4	2		5	1		3		1	6	2	1	1	2	2					0	0	3	12.6667	5	6.44444		1	35		3
311	39	16	4	1	2	5	4	4			1	1	2	2	0	2	2		0	2	2		5	1		3		1	2	2	1	1	2	2					0	0	3	12.6667	5	6.44444		1	20		1
311	50	2	4	1	2	1	1	4			1	1	2	2	0	2	1		0	4	2		5	1	5	3	16	1	6	2	1	2	2	2					0	0	1	16	2	8.66667		1	36		3
311	61	2	4	1	2	3	2	4			1	1	2	2	1	2	1		0	3	1	2	2	1	4	3	10	1	4	2	1	1	2	2					0	0	1	10	2	10	1	1	27	10	2
311	83	2	4	1	2	3	1	4	1		1	1	2	2	0	2	1		0	3	2		5	1	3	2	10	1	5	2	1	2	2	2					0	0	3	6.75	7	6.3		1	28		3
311	83	9	4	1	2	3	1	4			1	1	2	2	0	2	1		0	3	2		5	1		2		1	3	2	1	2	2	2					0	0	3	6.75	7	6.3		1	26		2
311	83	14	4	1	2	3	1	4			1	1	2	2	0	2	2		0	2	1	2	5	1		2		1	1	2	1	2	2	2					0	0	3	6.75	7	6.3		1	22	10	1
311	94	2	4	1	2	2	1	4			1	1	2	2	0	2	2		0	2	2		5	1	2	2	8	1	1	2	1	2	2	2					0	0	2	4.5	2	1.8		1	16		1
311	94	5	4	1	2	2	1	4			2	1	2	2	0	2	2		0	2	2		5	1		2		1	3	2	1	2	2	2					0	0	2	4.5	2	1.8		1	21		2
311	94	5	4	1	2	2	1	4			2	1	2	2	0	2	2		0	2	2		5	1		2		1	3	2	1	2	2	2					0	0	2	4.5	2	1.8		1	21		2
312	22	2	4	1	2	1	1	4			1	1	2	2	0	2	2	1	0	3	1	1	5	1	5	2	7	1	5	2	1	1	2	2					0	0	1	7	2	3.5		1	27	0	3
312	33	2	4	1	2	2	1	4			2	1	1	2	0	1	1	1	0	3	1	1	4	1	4	3	10	1	5	2	2	2	2	2					0	0	1	10	2	7.5		1	28	5	3
312	33	2	4	1	2	2	1	4			2	1	1	2	0	1	1	1	0	3	1	1	4	1		3		1	5	2	2	2	2	2					0	0	1	10	2	7.5		1	28	5	3
312	44	2	4	1	2	2	1	4			1	1	2	2	0	2	2		0	5	2		4	1	5	1		1	6	2	2	2	2	2					0	0	0	0	4	6		1	45		3
312	66	4	4	1	2	1	1	4			1	1	2	2	0	2	2		0	2	2		5	1	2	1		1	2	2	1	2	2	2					0	0	0	0	1	1.11111		1	18		1
312	77	6	4	1	2	1	1	4	1		1	1	2	2	0	2	2		0	5	2		5	1	2	1	8	1	6	2	2	2	2	2					0	0	1	4	2	2.28571		1	47		3
312	88	2	4	1	2	1	1	4	2		2	1	2	2	0	2	2	1	0	3	1	1	5	1	3	1		1	5	2	2	2	2	2					0	0	0	0	1	1.5		1	27	3	3
312	88	2	4	1	2	1	1	4	2		2	3	2	2	0	2	2	1	0	3	1	1	5	1		1		1	5	2	2	2	2	2					0	0	0	0	1	1.5		1	27	3	3
312	88	2	4	1	2	1	1	4	2		2	1	2	2	0	2	2	1	0	3	1	1	5	1		1		1	5	2	2	2	2	2					0	0	0	0	1	1.5		1	27	3	3
312	99	2	4	1	2	1	1	4	1		3	1	2	2	0	2	1		0	3	1	2	5	1	4	3	15	1	6	2	1	2	2	2					0	0	1	15	2	12.5		1	32	10	3
312	99	2	4	1	2	1	1	4	1		3	1	2	2	0	2	1		0	3	1	2	5	1		3		1	6	2	1	2	2	2					0	0	1	15	2	12.5		1	32	10	3
312	99	2	4	1	2	1	1	4	1		3	1	2	2	0	2	1		0	3	1	2	5	1		3		1	6	2	1	2	2	2					0	0	1	15	2	12.5		1	32	10	3
312	110	4	4	1	2	1	1	4	1		1	1	2	2	0	2	2		0	2	1	2	5	1	3	2	14	1	1	2	2	2	2	2					0	0	1	7	5	4.875		1	22	10	1
313	106	4	4	2	2	4	5	4			1	1	2	2	0	2	2	1	0	3	1	2	3	1	3	2	10	1	1	2	1	2	2	2	13	2	13	3	1	0	1	5	4	6.66667		1	33	10	1
314	38	4	4	1	2	5	4	4	1		1	3	2	2	0	2	1		0	2	1	2	3	1	6	3	15	1	1	2	1	1	2	2					0	0	2	12.5	3	8.25		1	23	8	1
314	38	4	4	1	2	5	4	4	1		1	1	2	2	0	2	1		0	2	1	2	3	1		3		1	1	2	1	1	2	2					0	0	2	12.5	3	8.25		1	23	8	1
314	93	2	4	1	2	4	3	4			1	1	2	2	0	2	1		0	2	1	1	3	1	4	3	14	1	1	2	1	2	2	2					0	0	3	13.3333	8	11.75		1	17	4	1
314	93	6	4	1	2	4	3	4	1		1	1	2	2	0	2	1		0	3	1	3	3	1		3		1	2	2	1	2	2	2					0	0	3	13.3333	8	11.75		1	25	12	1
314	93	6	4	1	2	4	3	4	1		1	3	2	2	0	2	1		0	3	1	3	3	1		3		1	2	2	1	2	2	2					0	0	3	13.3333	8	11.75		1	25	12	1
314	104	4	4	1	2	4	2	4	2		1	3	2	2	1	2	2		0	2	1	1	5	1	2	1		1	2	1	1	2	2	2					0	0	0	0	1	0.375	2	1	24	3	1
314	104	4	4	1	2	4	2	4	2		1	3	2	2	1	2	2		0	2	1	1	5	1		1		1	2	1	1	2	2	2					0	0	0	0	1	0.375	2	1	24	3	1
314	104	4	4	1	2	4	2	4	2		1	1	2	2	1	2	2		0	2	1	1	5	1		1		1	2	1	1	2	2	2					0	0	0	0	1	0.375	2	1	24	3	1
315	2	8	4	1	2	4	3	4	2		1	1	2	2	0	2	2	1	0	2	1	1	1	1	2	1	2	1	1	2	2	2	2	2					0	0	2	2.33333	6	2.77778		1	24	3	1
315	2	8	4	1	2	4	3	4	2		1	3	2	2	0	2	2	1	0	2	1	1	1	1		1		1	1	2	2	2	2	2					0	0	2	2.33333	6	2.77778		1	24	3	1
315	2	8	4	1	2	4	3	4	2		1	4	2	2	0	2	2	1	0	2	1	1	1	1		1		1	1	2	2	2	2	2					0	0	2	2.33333	6	2.77778		1	24	3	1
315	24	8	4	1	2	5	4	4			1	1	2	2	0	2	1		0	3	1	4	3	1	3	3	12	1	2	2	1	2	2	2					0	0	2	13	9	12.4444		1	30	16	1
315	24	10	4	1	2	5	4	4			1	1	2	2	0	2	1		0	3	1	3	3	1		3		1	1	2	1	2	2	2					0	0	2	13	9	12.4444		1	31	14	1
315	35	4	4	1	2	4	3	4			1	1	2	2	0	2	1		0	3	1	3	3	1	3	2	14	1	2	2	1	1	2	2					0	0	2	9.5	9	11.5		1	26	14	1
315	46	14	4	1	2	4	2	4	1		2	1	2	2	0	2	1		0	3	2		3	1	4	1		1	3	2	1	2	2	2					0	0	2	1.5	5	2.22222		1	26		2
315	46	14	4	1	2	4	2	4	1		2	3	2	2	0	2	1		0	3	2		3	1	4	1		1	3	2	1	2	2	2					0	0	2	1.5	5	2.22222		1	26		2
315	46	14	4	1	2	4	2	4	1		2	1	2	2	0	2	1		0	3	2		3	1		1		1	3	2	1	2	2	2					0	0	2	1.5	5	2.22222		1	26		2
315	57	8	4	1	2	5	5	4			1	1	2	2	0	2	1		0	4	2		3	1	4	2		1	4	2	1	2	2	2					0	0	4	4.5	10	4.1875		1	37		2
315	57	13	4	1	2	5	5	4	3		1	3	2	2	0	2	1		0	4	2		3	1		2		1	4	2	1	2	2	2					0	0	4	4.5	10	4.1875		1	37		2
315	57	13	4	1	2	5	5	4	3		1	1	2	2	0	2	1		0	4	2		3	1		2		1	4	2	1	2	2	2					0	0	4	4.5	10	4.1875		1	37		2
315	57	19	4	1	2	5	5	4	1		1	1	2	2	0	2	1		0	3	1	1	3	1		2		1	3	2	1	2	2	2					0	0	4	4.5	10	4.1875		1	34	5	2
315	57	25	4	1	2	5	5	4	3		2	1	2	2	0	2	1		0	3	1	1	3	1		2		1	2	2	1	2	2	2					0	0	4	4.5	10	4.1875		1	31	3	1
315	57	25	4	1	2	5	5	4	3		2	1	2	2	0	2	1		0	3	1	1	3	1		2		1	2	2	1	2	2	2					0	0	4	4.5	10	4.1875		1	31	3	1
315	68	7	4	1	2	4	3	4	1		1	1	2	2	0	2	1	1	0	4	1	1	6	1	4	3	10	1	4	2	1	2	2	2					0	0	1	10	5	6.33333		1	38	5	2
315	79	11	4	1	2	4	2	4	1		0	3	2	2	0	2	2		0	2	2		6	1	4	1		0	0	2	1	2	2	2					0	0	0	0	5	4		1	22		0
315	101	2	4	1	2	5	4	4			1	1	2	2	0	2	1		0	3	1	3	1	1	3	3	10	1	2	1	1	2	2	2					0	0	1	10	5	8.16667		1	29	12	1
316	32	2	4	2	2	1	1	4	1		1	1	2	2	1	2	2		0	3	2		5	1	4	2	5	1	6	2	1	2	2	2	60	1	17	1	0	0	1	5	2	4	2	1	34		3
316	43	6	4	2	2	1	1	4			1	1	2	2	0	2	2		0	4	2		5	1	6	1		1	6	2	2	2	2	2	60	1	17	1	0	0	0	0	0	0		1	37		3
316	65	2	4	2	2	1	1	4	1		0	1			0		2		0	4	2		5	1	6	1		1	6	2	2	2	2	2	60	1	17	1	0	0	0	0	0	0		1	40		3
316	76	2	4	2	2	1	1	4			1	1	2	2	0	2	2		0	2	2		5	1	3	1		1	1	2	1	2	2	2	60	1	17	1	0	0	0	0	0	0		1	19		1
316	98	4	4	2	2	1	1	4			1	1	2	2	1	2	2		0	3	2		5	1	4	1	7	1	4	2	1	2	2	2	60	1	17	1	0	0	1	3.5	3	3.14286	3	1	32		2
316	109	2	4	2	2	1	1	4			2	1	2	2	1	1	2		0	3	2		5	1	4	1		1	6	2	1	2	2	2	60	1	17	1	0	0	0	0	0	0	2	1	30		3
316	109	2	4	2	2	1	1	4			2	1	2	2	1	1	2		0	3	2		5	1		1		1	6	2	1	2	2	2	60	1	17	1	0	0	0	0	0	0	2	1	30		3
317	5	2	4	2	2	3	4	4			1	1	2	2	1	1	1		0	4	1	4	4	1	4	3	16	1	5	2	2	1	2	2	15	2	15	1	0	0	1	16	2	16	1	1	38	16	3
317	27	4	4	2	2	4	4	4			2	1	2	2	0	2		1	0	3	1	2	4	1	6	3	8	1	4	2	1	1	2	2	15	2	15	1	0	0	2	11	7	8.85714		1	29	8	2
317	27	4	4	2	2	4	4	4			2	1	2	2	0	2		1	0	3	1	2	4	1		3		1	4	2	1	1	2	2	15	2	15	1	0	0	2	11	7	8.85714		1	29	8	2
317	38	16	4	2	2	3	3	4			2	1	2	2	0	2			0	3	2		4	1	6	1		1	2	2	1	2	2	2	15	2	15	1	0	0	1	1	1	0.363636		1	25		1
317	38	16	4	2	2	3	3	4			2	1	2	2	0	2			0	3	2		4	1		1		1	2	2	1	2	2	2	15	2	15	1	0	0	1	1	1	0.363636		1	25		1
317	104	2	4	2	2	2	3	4	1		2	1	2	2	0	2	2		0	2	1	3	4	1	4	3	14	1	3	2	2	2	2	2	15	2	15	1	0	0	1	14	2	14		1	23	14	2
317	104	2	4	2	2	2	3	4	1		2	1	2	2	0	2	2		0	2	1	3	4	1		3		1	3	2	2	2	2	2	15	2	15	1	0	0	1	14	2	14		1	23	14	2
317	104	2	4	2	2	2	3	4	1		2	3	2	2	0	2	2		0	2	1	3	4	1		3		1	3	2	2	2	2	2	15	2	15	1	0	0	1	14	2	14		1	23	14	2
318	53	2	4	2	2	1	1	4	2		1	1	2	2	0	2			0	5	2		4	1	6	1		1	6	2	2	2	2	2	55	2	20	1	0	0	0	0	0	0		1	48		3
318	63	4	4	2	2	1	1	4			1	1	2	2	0	1			0	5	2		4	1	6	1		1	2	2	2	2	2	2	55	2	20	1	0	0	0	0	0	0		1	48		1
318	82	2	4	2	2	1	1	4			2	1	8	2	0	2			0	3	2		4	1	3	1		1	2	2	2	2	2	2	55	2	20	1	0	0	0	0	0	0		1	25		1
318	82	2	4	2	2	1	1	4			2	1	8	2	0	2			0	3	2		4	1		1		1	2	2	2	2	2	2	55	2	20	1	0	0	0	0	0	0		1	25		1
318	82	7	4	2	2	1	1	4			1	1	2	2	0	2			0	3	2		4	1		1		1	6	2	2	2	2	2	55	2	20	1	0	0	0	0	0	0		1	30		3
318	91	12	4	2	2	1	1	4			2	1	2	2	0	2			0	3	2		4	1	4	1		1	6	2	1	2	2	2	55	2	20	1	0	0	0	0	0	0		1	30		3
318	91	12	4	2	2	1	1	4			2	1	2	2	0	2			0	3	2		4	1		1		1	6	2	1	2	2	2	55	2	20	1	0	0	0	0	0	0		1	30		3
320	3	4	4	1	2	4	3	4			2	1	2	2	0	2	1		0	4	1	3	4	1	4	3	12	1	4	1	1	1	2	2					0	0	2	13	3	7.6		1	36	12	2
320	3	4	4	1	2	4	3	4			2	1	2	2	0	2	1		0	4	1	3	4	1		3		1	4	1	1	1	2	2					0	0	2	13	3	7.6		1	36	12	2
320	3	9	4	1	2	4	3	4	1		1	1	2	2	0	2			0	3	2		4	1		3		1	5	1	1	1	2	2					0	0	2	13	3	7.6		1	32		3
320	69	13	4	1	2	1	1	4			2	1	2	2	0	2			0	3	2		4	1	2	2	10	1	2	2	2	2	2	2					0	0	2	6	4	3.875		1	25		1
320	69	13	4	1	2	1	1	4			2	1	2	2	0	2			0	3	2		4	1		2		1	2	2	2	2	2	2					0	0	2	6	4	3.875		1	25		1
320	91	2	4	1	2	2	1	4			0	1			0				0	5	2		4	1	6	1		1	6	2	2	2	2	2					0	0	0	0	5	5.33333		1	49		3
321	5	4	4	2	2	4	5	4			2	1	2	2	0	2	2		0	2	1	3	8	1	3	3	16	1	3	2	1	1	1	2	20	2	20	3	0	0	2	16	4	11.2		1	24	12	2
321	5	4	4	2	2	4	5	4			2	1	2	2	0	2	2		0	2	1	3	8	1		3		1	3	2	1	1	1	2	20	2	20	3	0	0	2	16	4	11.2		1	24	12	2
321	11	2	4	2	2	2	2	4	1		0	2	2	2	1	2	1		0	4	2		8	1	4	3	16	1	6	2	2	2	2	2	20	2	20	3	0	0	1	16	1	8	2	1	36		3
321	16	2	4	2	2	3	4	4			1	1	2	2	0	2	2		0	2	1	1	8	1	3	2	12	1	3	2	1	2	2	2	20	2	20	3	0	0	2	9	4	6		1	23	3	2
321	16	6	4	2	2	3	4	4	1		2	1	2	2	1	2	2	1	0	3	2		8	1		2		1	6	2	1	2	2	2	20	2	20	3	0	0	2	9	4	6	2	1	34		3
321	16	6	4	2	2	3	4	4	1		2	1	2	2	1	2	2	1	0	3	2		8	1		2		1	6	2	1	2	2	2	20	2	20	3	0	0	2	9	4	6	2	1	34		3
321	27	2	4	2	2	1	1	4	2		1	1	2	2	1	2	2		0	3	2		8	1	6	1		1	2	2	2	2	2	2	20	2	20	3	0	0	0	0	0	0	2	1	25		1
321	37	1	4	2	2	1	1	4	2		1	1	2	2	0	2	2		0	4	2		8	1		1		1	6	2	2	2	2	2	20	2	20	3	0	0			2	7.33333		1	38		3
321	43	8	4	2	2	1	1	4			1	1	2	2	1	2	2		0	4	2		8	1	6	1		1	2	2	1	2	2	2	20	2	20	3	0	0	1	3.33333	1	1.25	2	1	40		1
321	43	12	4	2	2	1	1	4	2		1	1	1	2	0	2	2		0	3	2		8	1		1		1	6	2	1	2	2	2	20	2	20	3	0	0	1	3.33333	1	1.25		1	28		3
322	15	2	4	2	2	1	1	4			1	1	2	2	0	2	2		0	4	2		4	1	4	1		1	6	2	2	2	2	2	90	2	13	3	1	1	0	0	0	0		1	40		3
322	26	2	4	2	2	2	3	4			1	1	2	2	0	2	2		0	3	2		8	1	3	2		1	5	2	1	2	2	2	90	2	13	3	1	1	1	4.66667	2	1.63636		1	31		3
322	26	9	4	2	2	2	3	4			1	1	2	2	0	2			0	3	2		8	1		2		1	2	2	1	2	2	2	90	2	13	3	1	1	1	4.66667	2	1.63636		1	30		1
322	26	12	4	2	2	2	3	4			2	1	2	2	0	2	2		0	3	1	1	8	1		2		1	3	2	1	2	2	2	90	2	13	3	1	1	1	4.66667	2	1.63636		1	27	5	2
322	26	12	4	2	2	2	3	4			2	1	2	2	0	2	2		0	3	1	1	8	1		2		1	3	2	1	2	2	2	90	2	13	3	1	1	1	4.66667	2	1.63636		1	27	5	2
322	26	22	4	2	2	2	3	4	4		1	1	2	2	0	2			0	4	2		8	1		2		1	4	2	1	2	2	2	90	2	13	3	1	1	1	4.66667	2	1.63636		1	35		2
322	37	2	4	2	2	1	1	4	1		2	1	2	2	0	2	2		0	4	2		8	1	4	1		1	6	2	1	2	2	2	90	2	13	3	1	1	0	0	0	0		1	37		3
322	37	2	4	2	2	1	1	4	1		2	1	2	2	0	2	2		0	4	2		8	1		1		1	6	2	1	2	2	2	90	2	13	3	1	1	0	0	0	0		1	37		3
322	59	7	4	2	2	4	5	4			1	1	1	2	0	1	2	1	0	3	1	2	8	1	6	2	12	1	6	2	1	2	1	2	90	2	13	3	1	1	2	9	4	6.71429		1	33	10	3
322	70	4	4	2	2	1	1	4	1		1	3	1	2	0	2	2		0	2	1	2	8	1	3	2	10	1	2	2	1	2	2	2	90	2	13	3	1	1	2	7.5	4	6		1	22	7	1
322	70	4	4	2	2	1	1	4	1		1	1	1	2	0	2	2		0	2	1	2	8	1		2		1	2	2	1	2	2	2	90	2	13	3	1	1	2	7.5	4	6		1	22	7	1
322	81	2	4	2	2	1	1	4			1	1	2	2	0	2	2	1	0	3	2		8	1	4	2	12	1	3	2	2	2	2	2	90	2	13	3	1	1	1	6	3	2.8		1	31		2
322	81	7	4	2	2	1	1	4			2	1	2	2	0	2	2		0	3	2		8	1		2		1	4	2	2	2	2	2	90	2	13	3	1	1	1	6	3	2.8		1	30		2
322	81	7	4	2	2	1	1	4			2	1	2	2	0	2	2		0	3	2		8	1		2		1	4	2	2	2	2	2	90	2	13	3	1	1	1	6	3	2.8		1	30		2
322	103	2	4	2	2	1	1	4	8		1	1	2	2	0	2			0	4	2		8	1	4	3	10	1	6	2	2	2	2	2	90	2	13	3	1	1	1	10	1	5		1	37		3
323	9	1	4	1	2	3	1	4	2		1	1	2	2	0	2			0	4	2		8	3		1		1	6	2	2	2	2	2					0	0			3	6.2		1	38		3
323	9	16	4	1	2	3	1	4			1	1	2	2	0	2	2		0	3	2		8	3		1		1	6	2	2	2	2	2					0	0			3	6.2		1	32		3
323	20	2	4	1	2	3	2	4	3		1	1	1	2	1	1	2	1	0	3	2		8	1	4	1	12	1	6	2	1	2	2	2					0	0	1	4	1	2.4	2	1	32		3
323	20	2	4	1	2	3	2	4	3		1	3	1	2	1	1	2	1	0	3	2		8	1		1		1	6	2	1	2	2	2					0	0	1	4	1	2.4	2	1	32		3
323	20	2	4	1	2	3	2	4	3		1	3	1	2	1	1	2	1	0	3	2		8	1		1		1	6	2	1	2	2	2					0	0	1	4	1	2.4	2	1	32		3
323	42	2	4	1	2	3	1	4			1	1	2	2	0	2	2		0	2	1	2	8	1	4	3	10	1	1	2	2	2	2	2					0	0	1	10	2	10		1	18	10	1
323	53	11	4	1	2	2	1	4			1	1	2	2	1	2	1		0	3	2		8	1	6	1		1	6	2	2	2	2	2					0	0	0	0	1	1	8	1	33		3
323	75	3	4	1	2	3	1	4			2	1	2	2	0	2	1		0	3	1	4	8	1	4	2	16	1	3	2	2	2	2	2					0	0	2	9.33333	7	9.66667		1	34	16	2
323	75	3	4	1	2	3	1	4			2	1	2	2	0	2	1		0	3	1	4	8	1		2		1	3	2	2	2	2	2					0	0	2	9.33333	7	9.66667		1	34	16	2
323	75	8	4	1	2	3	1	4	1		1	1	2	2	1	2	1		0	3	1	2	8	1		2		1	2	2	2	2	2	2					0	0	2	9.33333	7	9.66667	3	1	29	8	1
323	75	8	4	1	2	3	1	4	1		1	4	2	2	1	2	1		0	3	1	2	8	1		2		1	2	2	2	2	2	2					0	0	2	9.33333	7	9.66667	3	1	29	8	1
323	97	11	4	1	2	4	2	4			1	1	2	2	0	2			0	3	2		8	1	4	3	10	1	2	2	1	2	2	2					0	0	3	12	7	8.22222		1	28		1
323	108	2	4	1	2	1	1	4			1	1	2	2	1	2	2		0	3	2		8	1	4	1	5	1	4	2	2	2	2	2					0	0	1	1.66667	3	1.41667	3	1	30		2
324	3	2	4	1	2	3	2	4			1	1	2	2	0	2	2		0	5	1	3	6	1	5	3	16	1	5	2	1	2	2	2					0	0	1	16	5	14		1	45	14	3
324	11	2	4	1	2	1	1	4	2		1	3	2	2	0	2	1		0	4	2		8	1	6	1		1	6	2	2	2	2	2					0	0	0	0	5	7.14286		1	42		3
324	11	2	4	1	2	1	1	4	2		1	1	2	2	0	2	1		0	4	2		8	1		1		1	6	2	2	2	2	2					0	0	0	0	5	7.14286		1	42		3
324	19	4	4	1	2	2	1	4	2		2	1	2	2	1	2	2		0	2	2		8	1	2	3	10	1	4	2	1	2	2	2					0	0	2	10	3	5.33333	8	1	22		2
324	19	4	4	1	2	2	1	4	2		2	1	2	2	1	2	2		0	2	2		8	1		3		1	4	2	1	2	2	2					0	0	2	10	3	5.33333	8	1	22		2
324	19	4	4	1	2	2	1	4	2		2	2	2	2	1	2	2		0	2	2		8	1		3		1	4	2	1	2	2	2					0	0	2	10	3	5.33333	8	1	22		2
324	35	2	4	1	2	1	1	4	2		1	1	2	2	0	2	2		0	4	2		6	1	5	1		1	6	2	2	2	2	2					0	0	0	0	1	1.5		1	37		3
324	66	2	4	1	2	2	1	4	1		1	1	2	2	0	2	1		0	3	2		8	1	4	1		1	5	2	2	2	2	2					0	0	0	0	0	0		1	34		3
324	74	2	4	1	2	2	1	4	1		1	3	2	2	0	2	2		0	2	1	1	8	1	4	2	5	1	5	1	1	2	2	2					0	0	1	5	2	4		1	23	3	3
324	74	2	4	1	2	2	1	4	1		1	1	2	2	0	2	2		0	2	1	1	8	1		2		1	5	1	1	2	2	2					0	0	1	5	2	4		1	23	3	3
325	7	4	4	2	2	2	3	4	1		2	1	2	2	0	2	2		0	3	2		4	1	4	1		1	6	2	1	2	2	2	95	1	95	1	0	0	1	2	1	1		1	30		3
325	7	4	4	2	2	2	3	4	1		2	1	2	2	0	2	2		0	3	2		4	1		1		1	6	2	1	2	2	2	95	1	95	1	0	0	1	2	1	1		1	30		3
325	7	4	4	2	2	2	3	4	1		2	3	2	2	0	2	2		0	3	2		4	1		1		1	6	2	1	2	2	2	95	1	95	1	0	0	1	2	1	1		1	30		3
325	7	14	4	2	2	2	3	4	1		0	2	2	2	0	2	2		0	2	2		4	1		1		0	0	2	1	2	2	2	95	1	95	1	0	0	1	2	1	1		1	18		0
325	18	4	4	2	2	3	4	4	1		1	1	2	2	0	2	1	2	0	3	2		4	1	3	2	16	1	6	2	1	1	2	2	95	1	95	1	0	0	4	6.5	6	3.09091		1	31		3
325	18	12	4	2	2	3	4	4			1	1	2	2	0	2	1	2	0	3	2		4	1		2		1	5	2	1	1	2	2	95	1	95	1	0	0	4	6.5	6	3.09091		1	31		3
325	18	18	4	2	2	3	4	4			1	1	2	2	0	2	2		0	2	2		4	1		2		1	1	2	1	1	2	2	95	1	95	1	0	0	4	6.5	6	3.09091		1	23		1
325	40	2	4	2	2	1	1	4			2	1	2	2	0	2			0	2	2		4	1		1		1	2	2	2	2	2	2	95	1	95	1	0	0			0	0		1	20		1
325	40	2	4	2	2	1	1	4			2	1	2	2	0	2			0	2	2		4	1		1		1	2	2	2	2	2	2	95	1	95	1	0	0			0	0		1	20		1
325	51	2	4	2	2	1	1	4			3	1	2	2	0	2	1		0	3	2		4	1	3	1		1	3	2	1	2	2	2	95	1	95	1	0	0	0	0	0	0		1	25		2
325	51	2	4	2	2	1	1	4			3	1	2	2	0	2	1		0	3	2		4	1		1		1	3	2	1	2	2	2	95	1	95	1	0	0	0	0	0	0		1	25		2
325	51	2	4	2	2	1	1	4			3	1	2	2	0	2	1		0	3	2		4	1		1		1	3	2	1	2	2	2	95	1	95	1	0	0	0	0	0	0		1	25		2
325	62	2	4	2	2	2	3	4	2		1	1	1	2	0	1	1		0	4	2		4	1	6	2	8	1	6	2	1	1	2	2	95	1	95	1	0	0	1	8	4	5.16667		1	44		3
325	73	4	4	2	2	2	3	4	2		1	2	2	2	0	2	2	1	0	3	2		4	1	3	2	16	1	4	2	1	1	1	2	95	1	95	1	0	0	1	5.33333	4	3.66667		1	30		2
325	73	4	4	2	2	2	3	4	2		1	1	2	2	0	2	2	1	0	3	2		4	1		2		1	4	2	1	1	1	2	95	1	95	1	0	0	1	5.33333	4	3.66667		1	30		2
325	84	2	4	2	2	1	2	4	2		0	3	2	2	0	2	1		0	4	2		4	1	5	2	9	1	6	2	1	2	2	2	95	1	95	1	0	0	1	9	5	3.25		1	41		3
325	95	11	4	2	2	2	2	4	1		3	1	1	2	0	2	2		0	3	2		4	1	5	1		1	6	2	1	2	2	2	95	1	95	1	0	0	0	0	1	1.14286		1	31		3
325	95	11	4	2	2	2	2	4	1		3	1	1	2	0	2	2		0	3	2		4	1		1		1	6	2	1	2	2	2	95	1	95	1	0	0	0	0	1	1.14286		1	31		3
325	95	11	4	2	2	2	2	4	1		3	1	1	2	0	2	2		0	3	2		4	1		1		1	6	2	1	2	2	2	95	1	95	1	0	0	0	0	1	1.14286		1	31		3
325	106	4	4	2	2	1	1	4	1		1	1	2	2	1	2	2		0	2	2		4	1	6	1		1	1	2	2	2	2	2	95	1	95	1	0	0	1	0.5	2	0.5	1	1	22		1
325	106	4	4	2	2	1	1	4	1		1	2	2	2	1	2	2		0	2	2		4	1		1		1	1	2	2	2	2	2	95	1	95	1	0	0	1	0.5	2	0.5	1	1	22		1
326	4	2	4	2	2	1	2	4	1		2	1	8	2	0	2	1		0	3	2		4	1	6	1		1	5	2	1	2	2	2	95	1	95	1	0	0	0	0	1	1.25		1	27		3
326	4	2	4	2	2	1	2	4	1		2	1	8	2	0	2	1		0	3	2		4	1		1		1	5	2	1	2	2	2	95	1	95	1	0	0	0	0	1	1.25		1	27		3
326	10	7	4	2	2	1	1	4			1	1	2	2	0	2	1		0	4	2		4	1		1		1	5	2	1	2	2	2	95	1	95	1	0	0	0	0	0	0		1	35		3
326	26	2	4	2	2	1	1	4			1	1	2	2	0	2			0	4	2		4	1	6	1		1	6	2	2	2	2	2	95	1	95	1	0	0	0	0	0	0		1	40		3
326	31	3	4	2	2	2	2	4			3	1	2	2	0	2	2		0	3	2		4	1		1		1	3	2	1	2	2	2	95	1	95	1	0	0	0	0	0	0		1	25		2
326	31	3	4	2	2	2	2	4			3	1	2	2	0	2	2		0	3	2		4	1		1		1	3	2	1	2	2	2	95	1	95	1	0	0	0	0	0	0		1	25		2
326	31	3	4	2	2	2	2	4			3	1	2	2	0	2	2		0	3	2		4	1		1		1	3	2	1	2	2	2	95	1	95	1	0	0	0	0	0	0		1	25		2
326	37	2	4	2	2	1	1	4	2		0	2	2	2	0	1	2		0	5	2		4	1	6	1		1	6	2	1	2	2	2	95	1	95	1	0	0	0	0	0	0		1	45		3
326	37	2	4	2	2	1	1	4	2		0	2	2	2	0	1	2		0	5	2		4	1		1		1	6	2	1	2	2	2	95	1	95	1	0	0	0	0	0	0		1	45		3
326	42	2	4	2	2	2	3	4	1		1	2	2	2	0	2	2		0	3	1	1	4	1	3	3	10	1	1	2	1	2	2	2	95	1	95	1	0	0	1	10	2	7.5		1	27	5	1
326	42	2	4	2	2	2	3	4	1		1	1	2	2	0	2	2		0	3	1	1	4	1		3		1	1	2	1	2	2	2	95	1	95	1	0	0	1	10	2	7.5		1	27	5	1
326	47	3	4	2	2	1	2	4	1		1	2	2	2	0	2	2		0	3	2		4	1	3	1	6	1	2	2	1	2	2	2	95	1	95	1	0	0	1	3	1	1.2		1	27		1
326	47	3	4	2	2	1	2	4	1		1	1	2	2	0	2	2		0	3	2		4	1		1		1	2	2	1	2	2	2	95	1	95	1	0	0	1	3	1	1.2		1	27		1
326	47	7	4	2	2	1	2	4			1	1	2	2	0	2			0	2	2		4	1		1		1	1	2	1	2	2	2	95	1	95	1	0	0	1	3	1	1.2		1	24		1
326	53	10	4	2	2	1	1	4			1	1	2	2	0	2		1	0	3	2		4	1		1		1	2	2	1	2	2	2	95	1	95	1	0	0	0	0	0	0		1	27		1
327	22	4	4	2	2	1	1	4			2	1	2	2	0	2			0	4	2		4	1	4	1		1	6	2	1	2	2	2	95		95	1	0	0	0	0	0	0		1	40		3
327	22	4	4	2	2	1	1	4			2	1	2	2	0	2			0	4	2		4	1		1		1	6	2	1	2	2	2	95		95	1	0	0	0	0	0	0		1	40		3
327	22	13	4	2	2	1	1	4			2	1	2	2	0	2	2		0	3	2		4	1		1		1	5	2	1	2	2	2	95		95	1	0	0	0	0	0	0		1	32		3
327	22	13	4	2	2	1	1	4			2	1	2	2	0	2	2		0	3	2		4	1		1		1	5	2	1	2	2	2	95		95	1	0	0	0	0	0	0		1	32		3
327	22	19	4	2	2	1	1	4			1	1	1	2	0	1	2		0	3	2		4	1		1		1	1	2	1	2	2	2	95		95	1	0	0	0	0	0	0		1	30		1
327	45	4	4	2	2	2	2	4			2	1	2	2	0	2	2		0	2	2		4	1	3	1		1	6	2	1	2	2	2	95		95	1	0	0	0	0	1	0.222222		1	22		3
327	45	4	4	2	2	2	2	4			2	1	2	2	0	2	2		0	2	2		4	1		1		1	6	2	1	2	2	2	95		95	1	0	0	0	0	1	0.222222		1	22		3
327	59	2	4	2	2	1	2	4			2	1	2	2	0	2	2		0	2	2		4	1	6	1		1	2	2	2	2	1	2	95		95	1	0	0	0	0	0	0		1	24		1
327	59	2	4	2	2	1	2	4			2	1	2	2	0	2	2		0	2	2		4	1		1		1	2	2	2	2	1	2	95		95	1	0	0	0	0	0	0		1	24		1
327	74	2	4	2	2	1	1	4			2	1	2	2	0	2			0	4	2		4	1	6	1		1	6	2	1	2	1	2	95		95	1	0	0	0	0	0	0		1	40		3
327	74	2	4	2	2	1	1	4			2	1	2	2	0	2			0	4	2		4	1		1		1	6	2	1	2	1	2	95		95	1	0	0	0	0	0	0		1	40		3
327	74	14	4	2	2	1	1	4			2	1	2	2	0	2			0	3	2		4	1		1		1	6	2	1	2	1	2	95		95	1	0	0	0	0	0	0		1	25		3
327	74	14	4	2	2	1	1	4			2	1	2	2	0	2			0	3	2		4	1		1		1	6	2	1	2	1	2	95		95	1	0	0	0	0	0	0		1	25		3
328	12	2	4	1	2	2	1	4	1		2	1	2	2	0	1	2	2	0	3	2		4	1	4	2	12	1	6	2	1	1	2	2					0	0	2	8.5	2	2.83333		1	34		3
328	12	2	4	1	2	2	1	4	1		2	3	2	2	0	1	2	2	0	3	2		4	1		2		1	6	2	1	1	2	2					0	0	2	8.5	2	2.83333		1	34		3
328	12	2	4	1	2	2	1	4	1		2	1	2	2	0	1	2	2	0	3	2		4	1		2		1	6	2	1	1	2	2					0	0	2	8.5	2	2.83333		1	34		3
328	12	10	4	1	2	2	1	4			2	1	2	2	0	1	2		0	3	2		4	1		2		1	6	2	1	1	2	2					0	0	2	8.5	2	2.83333		1	29		3
328	12	10	4	1	2	2	1	4			2	1	2	2	0	1	2		0	3	2		4	1		2		1	6	2	1	1	2	2					0	0	2	8.5	2	2.83333		1	29		3
328	23	3	4	1	2	2	1	4			1	1	1	2	0	1	2		0	2	2		4	1		1		1	1	2	1	2	2	2					0	0	0	0	5	3.375		1	18		1
328	34	2	4	1	2	2	1	4	1		1	3	1	2	1	1	2		0	4	2		4	1	6	1		1	1	2	2	2	2	2					0	0	0	0	3	3.16667	1	1	39		1
328	34	2	4	1	2	2	1	4	1		1	1	1	2	1	1	2		0	4	2		4	1		1		1	1	2	2	2	2	2					0	0	0	0	3	3.16667	1	1	39		1
328	56	4	4	1	2	1	1	4			1	1	2	2	0	2	1		0	2	1	2	4	1	3	1	8	1	1	2	1	2	2	2					0	0	1	4	3	5.6		1	17	8	1
328	78	4	4	1	2	3	1	4			1	1	2	2	0	2	2		0	3	2		4	1	3	1		1	2	2	2	2	2	2					0	0	0	0	1	1.42857		1	30		1
328	78	8	4	1	2	3	1	4			2	1	2	2	1	2	2		0	3	2		4	1		1		1	2	2	2	2	2	2					0	0	0	0	1	1.42857	2	1	25		1
328	78	8	4	1	2	3	1	4			2	1	2	2	1	2	2		0	3	2		4	1		1		1	2	2	2	2	2	2					0	0	0	0	1	1.42857	2	1	25		1
328	89	2	4	1	2	1	1	4			2	1	2	2	0	2	2		0	2	2		4	1	3	1		1	2	2	2	2	2	2					0	0	0	0	0	0		1	22		1
328	89	2	4	1	2	1	1	4			2	1	2	2	0	2	2		0	2	2		4	1		1		1	2	2	2	2	2	2					0	0	0	0	0	0		1	22		1
328	100	4	4	1	2	1	1	4	1		1	1	2	2	1	2		1	0	3	2		4	1	3	1		1	6	2	1	2	2	2					0	0	0	0	0	0	1	1	28		3
329	1	2	4	1	2	5	4	4			1	1	2	2	0	2	1		0	3	1	2	4	1	3	3	14	1	4	1	1	1	2	2					0	0	1	14	5	9.33333		1	26	8	2
329	8	2	4	1	2	2	1	4	1		2	1	2	2	0	2	2		0	3	2		4	1	4	1		1	6	2	1	2	2	1					0	0	0	0	0	0		1	29		3
329	8	2	4	1	2	2	1	4	1		2	1	2	2	0	2	2		0	3	2		4	1		1		1	6	2	1	2	2	1					0	0	0	0	0	0		1	29		3
329	59	11	4	1	2	2	1	4			1	1	1	2	0	2	2	1	0	3	2		4	1	6	3	10	1	3	2	2	2	2	2					0	0	1	10	2	3		1	28		2
329	66	2	4	1	2	3	1	4	3		1	1	1	2	0	1	1		0	4	2		4	1	6	1		1	6	2	1	2	2	2					0	0	0	0	2	5.5		1	37		3
329	66	2	4	1	2	3	1	4	3		1	3	1	2	0	1	1		0	4	2		4	1		1		1	6	2	1	2	2	2					0	0	0	0	2	5.5		1	37		3
329	66	2	4	1	2	3	1	4	3		1	2	1	2	0	1	1		0	4	2		4	1		1		1	6	2	1	2	2	2					0	0	0	0	2	5.5		1	37		3
330	7	3	4	2	2	3	4	4			1	1	2	2	0	2			0	4	2		4	1	3	1		1	6	2	1	2	2	2	95	1	95	1	0	0	0	0	1	1		1	43		3
330	7	9	4	2	2	3	4	4			1	1	2	2	0	1			0	4	2		4	1		1		1	1	2	1	2	2	2	95	1	95	1	0	0	0	0	1	1		1	40		1
330	7	11	4	2	2	3	4	4			2	1	2	2	0	2		1	0	2	2		4	1		1		1	2	2	1	2	2	2	95	1	95	1	0	0	0	0	1	1		1	23		1
330	7	11	4	2	2	3	4	4			2	1	2	2	0	2		1	0	2	2		4	1		1		1	2	2	1	2	2	2	95	1	95	1	0	0	0	0	1	1		1	23		1
330	18	1	4	2	2	3	4	4	2		0	3	1	2	1	1	2		0	3	2		4	1		2		1	5	2	2	2	2	2	95	1	95	1	0	0	1	5	1	2.5	1	1	32		3
330	29	2	4	2	2	3	4	4			2	1	2	2	0	2	2		0	3	2		4	1	3	1		1	2	2	2	2	2	1	95	1	95	1	0	0	0	0	0	0		1	26		1
330	29	2	4	2	2	3	4	4			2	1	2	2	0	2	2		0	3	2		4	1		1		1	2	2	2	2	2	1	95	1	95	1	0	0	0	0	0	0		1	26		1
330	62	3	4	2	2	2	3	4			1	1	2	2	0	2	2		0	2	2		4	1		1		1	1	2	1	2	2	2	95	1	95	1	0	0	0	0	3	4.33333		1	20		1
330	73	3	4	2	2	3	4	4	1		1	3	2	2	0	2	1		0	3	1	2	4	1	3	3	16	1	3	2	1	2	2	2	95	1	95	1	0	0	2	10.5	7	8.33333		1	25	8	2
330	73	3	4	2	2	3	4	4	1		1	1	2	2	0	2	1		0	3	1	2	4	1		3		1	3	2	1	2	2	2	95	1	95	1	0	0	2	10.5	7	8.33333		1	25	8	2
330	84	2	4	2	2	1	1	4			1	1	2	2	0	2	1		0	4	2		4	1	4	1		1	6	2	2	2	2	2	95	1	95	1	0	0	0	0	0	0		1	36		3
330	95	3	4	2	2	4	5	4			1	1	2	2	0	2	2		0	3	1	2	4	1	3	3	16	1	5	2	1	1	2	2	95	1	95	1	0	0	2	10.6667	6	6.88889		1	28	7	3
330	95	9	4	2	2	4	5	4			2	1	2	2	0	2	1		0	3	1	2	4	1		3		1	2	2	1	1	2	2	95	1	95	1	0	0	2	10.6667	6	6.88889		1	25	7	1
330	95	9	4	2	2	4	5	4			2	1	2	2	0	2	1		0	3	1	2	4	1		3		1	2	2	1	1	2	2	95	1	95	1	0	0	2	10.6667	6	6.88889		1	25	7	1
331	21	2	4	2	2	1	2	4	1		2	1	2	2	0	2	2		0	4	2		4	1	6	1		1	4	2	2	2	2	2	95	2	95	1	0	0	0	0	0	0		1	43		2
331	21	2	4	2	2	1	2	4	1		2	1	2	2	0	2	2		0	4	2		4	1		1		1	4	2	2	2	2	2	95	2	95	1	0	0	0	0	0	0		1	43		2
331	32	2	4	2	2	1	1	4	1		1	2	2	2	0	2	2		0	3	2		4	1	4	1		1	3	2	2	2	2	2	95	2	95	1	0	0	0	0	0	0		1	30		2
331	32	2	4	2	2	1	1	4	1		1	1	2	2	0	2	2		0	3	2		4	1		1		1	3	2	2	2	2	2	95	2	95	1	0	0	0	0	0	0		1	30		2
331	54	2	4	2	2	1	1	4			1	1	2	2	0	2		1	0	3	2		4	1	4	1		1	6	2	2	2	2	2	95	2	95	1	0	0	0	0	0	0		1	32		3
331	65	2	4	2	2	1	2	4			1	1	2	2	0	2	1	1	0	5	2		4	1	6	1		1	6	2	2	2	2	2	95	2	95	1	0	0	0	0	0	0		1	46		3
331	76	8	4	2	2	1	1	4			1	1	2	2	0	2	2		0	2	2		4	1	4	1		1	1	2	2	2	2	2	95	2	95	1	0	0	0	0	0	0		1	18		1
331	87	2	4	2	2	1	1	4			2	1	2	2	0	2	2		0	3	2		4	1	3	1		1	3	2	2	2	2	2	95	2	95	1	0	0	0	0	0	0		1	27		2
331	87	2	4	2	2	1	1	4			2	1	2	2	0	2	2		0	3	2		4	1		1		1	3	2	2	2	2	2	95	2	95	1	0	0	0	0	0	0		1	27		2
331	98	4	4	2	2	1	2	4			2	1	2	2	0	2	2		0	3	2		4	1		1		1	2	2	2	2	2	2	95	2	95	1	0	0	0	0	0	0		1	25		1
331	98	4	4	2	2	1	2	4			2	1	2	2	0	2	2		0	3	2		4	1		1		1	2	2	2	2	2	2	95	2	95	1	0	0	0	0	0	0		1	25		1
331	109	2	4	2	2	1	1	4			3	1	2	2	0	2			0	3	2		4	1	3	1		1	6	2	2	2	2	2	95	2	95	1	0	0	0	0	0	0		1	31		3
331	109	2	4	2	2	1	1	4			3	1	2	2	0	2			0	3	2		4	1		1		1	6	2	2	2	2	2	95	2	95	1	0	0	0	0	0	0		1	31		3
331	109	2	4	2	2	1	1	4			3	1	2	2	0	2			0	3	2		4	1		1		1	6	2	2	2	2	2	95	2	95	1	0	0	0	0	0	0		1	31		3
332	64	2	4	2	2	2	3	4			1	1	2	2	0	2			0	3	1	1	5	1	4	1		1	5	2	1	2	2	2	80	2	28	2	0	0	0	0	2	3.25		1	32	5	3
332	75	2	4	2	2	2	3	4			1	1	2	2	0	2	2	1	0	2	1	1	5	1	2	2		1	1	2	2	2	2	1	80	2	28	2	0	0	2	6	10	7.27273		1	19	5	1
332	75	14	4	2	2	2	3	4			2	1	2	2	0	2	1	1	0	3	1	2	5	1		2		1	4	2	2	2	2	1	80	2	28	2	0	0	2	6	10	7.27273		1	30	10	2
332	75	14	4	2	2	2	3	4			2	1	2	2	0	2	1	1	0	3	1	2	5	1		2		1	4	2	2	2	2	1	80	2	28	2	0	0	2	6	10	7.27273		1	30	10	2
332	86	2	4	2	2	4	4	4			1	1	1	2	0	1			0	4	2		4	1	5	1		1	5	2	2	2	2	2	80	2	28	2	0	0	0	0	0	0		1	35		3
332	97	2	4	2	2	1	1	4	2		0	3	2	2	0	2	1	1	0	4	2		5	1	4	2	5	1	6	2	2	2	2	2	80	2	28	2	0	0	1	5	1	1.66667		1	36		3
332	97	2	4	2	2	1	1	4	2		0	3	2	2	0	2	1	1	0	4	2		5	1		2		1	6	2	2	2	2	2	80	2	28	2	0	0	1	5	1	1.66667		1	36		3
333	19	4	4	1	2	4	3	4			1	1	1	2	0	2	2		0	4	2		4	1	4	2	14	1	3	2	1	1	2	2					0	0	2	9.33333	3	5.16667		1	35		2
333	19	9	4	1	2	4	3	4			1	1	2	2	0	2	2	1	0	3	2		4	1		2		1	3	2	1	1	2	2					0	0	2	9.33333	3	5.16667		1	30		2
333	30	2	4	1	2	2	1	4	1		1	1	2	2	0	2		1	0	3	2		4	1	4	3	16	1	4	2	2	2	2	2					0	0	2	13	5	4.72727		1	32		2
333	30	2	4	1	2	2	1	4	1		1	3	2	2	0	2		1	0	3	2		4	1		3		1	4	2	2	2	2	2					0	0	2	13	5	4.72727		1	32		2
333	30	18	4	1	2	2	1	4			1	1	2	2	0	2			0	2	2		4	1		3		1	1	2	2	2	2	2					0	0	2	13	5	4.72727		1	22		1
333	63	2	4	1	2	1	1	4			1	1	2	2	0	2			0	5	2		4	1	6	2		1	2	2	2	2	2	2					0	0	2	4.66667	3	3		1	48		1
333	85	2	4	1	2	1	1	4			2	1	2	2	0	2			0	4	2		4	1	5	2	5	1	5	2	2	2	2	2					0	0	1	5	1	2.5		1	40		3
333	85	2	4	1	2	1	1	4			2	1	2	2	0	2			0	4	2		4	1		2		1	5	2	2	2	2	2					0	0	1	5	1	2.5		1	40		3
333	96	2	4	1	2	3	1	4	1		1	3	2	2	0	2	2		0	3	2		4	1	4	2	8	1	4	2	2	2	2	2					0	0	1	8	1	4		1	30		2
333	96	2	4	1	2	3	1	4	1		1	1	2	2	0	2	2		0	3	2		4	1		2		1	4	2	2	2	2	2					0	0	1	8	1	4		1	30		2
333	107	5	4	1	2	2	1	4	2		0	3	1	2	1	1	2		0	4	1	2	4	1	4	3	10	0	0	2	1	2	2	2					0	0	1	10	2	4.5	1	1	40	8	0
333	107	5	4	1	2	2	1	4	2		0	3	1	2	1	1	2		0	4	1	2	4	1		3		0	0	2	1	2	2	2					0	0	1	10	2	4.5	1	1	40	8	0
334	22	2	4	1	2	1	1	4			2	1	2	2	0	2			0	3	2		4	1	6	1	4	1	5	2	2	2	2	2					0	0	1	4	1	2		1	30		3
334	22	2	4	1	2	1	1	4			2	1	2	2	0	2			0	3	2		4	1		1		1	5	2	2	2	2	2					0	0	1	4	1	2		1	30		3
334	33	2	4	1	2	2	1	4			1	1	2	2	0	2	2		0	3	2		4	1		1		1	3	2	2	2	2	2					0	0			3	4		1	30		2
334	44	5	4	1	2	5	3	4			1	1	2	2	0	2	2		0	3	1	4	4	1	3	3	16	1	1	2	1	2	2	2					0	0	2	10.5	6	9.625		1	31	16	1
334	77	2	4	1	2	3	1	4			1	1	2	2	0	2	1		0	4	2		4	1	4	3	14	1	6	2	1	2	2	2					0	0	2	14	7	12.4286		1	35		3
334	110	3	4	1	2	1	1	4	1		1	1	2	2	0	2	1		0	3	2		4	1	3	2	12	1	6	2	2	2	2	2					0	0	1	6	3	5.14286		1	30		3
334	110	11	4	1	2	1	1	4	3		1	1	2	2	0	2	1		0	3	2		4	1		2		1	3	2	2	2	2	2					0	0	1	6	3	5.14286		1	28		2
334	110	11	4	1	2	1	1	4	3		1	3	2	2	0	2	1		0	3	2		4	1		2		1	3	2	2	2	2	2					0	0	1	6	3	5.14286		1	28		2
334	110	11	4	1	2	1	1	4	3		1	2	2	2	0	2	1		0	3	2		4	1		2		1	3	2	2	2	2	2					0	0	1	6	3	5.14286		1	28		2
335	7	19	4	1	2	1	1	4			3	1	2	2	1	2			0	3	2		4	1	4	1		1	5	2	1	2	2	2					0	0	0	0	3	1.13333	1	1	29		3
335	7	19	4	1	2	1	1	4			3	1	2	2	1	2			0	3	2		4	1		1		1	5	2	1	2	2	2					0	0	0	0	3	1.13333	1	1	29		3
335	7	19	4	1	2	1	1	4			3	1	2	2	1	2			0	3	2		4	1		1		1	5	2	1	2	2	2					0	0	0	0	3	1.13333	1	1	29		3
335	7	25	4	1	2	1	1	4			1	1	2	2	0	2			0	3	2		4	1		1		1	1	2	1	2	2	2					0	0	0	0	3	1.13333		1	25		1
335	18	2	4	1	2	1	1	4			2	1	1	2	0	2	2		0	4	2		4	1	5	1		1	6	2	2	2	2	2					0	0	0	0	0	0		1	35		3
335	18	2	4	1	2	1	1	4			2	1	1	2	0	2	2		0	4	2		4	1		1		1	6	2	2	2	2	2					0	0	0	0	0	0		1	35		3
335	29	4	4	1	2	1	1	4			2	1	2	2	0	2			0	4	2		4	1	6	2	5	1	6	2	2	2	2	2					0	0	1	5	3	2.6		1	35		3
335	29	4	4	1	2	1	1	4			2	1	2	2	0	2			0	4	2		4	1		2		1	6	2	2	2	2	2					0	0	1	5	3	2.6		1	35		3
335	40	4	4	1	2	2	1	4	1		3	1	2	2	0	2	2		0	3	1	1	4	1	3	2	14	1	3	2	1	2	2	2					0	0	1	7	5	5.28571		1	25	4	2
335	40	4	4	1	2	2	1	4	1		3	1	2	2	0	2	2		0	3	1	1	4	1		2		1	3	2	1	2	2	2					0	0	1	7	5	5.28571		1	25	4	2
335	40	4	4	1	2	2	1	4	1		3	1	2	2	0	2	2		0	3	1	1	4	1		2		1	3	2	1	2	2	2					0	0	1	7	5	5.28571		1	25	4	2
335	51	10	4	1	2	2	1	4			1	1	2	2	0	2	2		0	2	2		4	1	3	2	14	1	1	2	1	2	2	2					0	0	2	5.33333	2	1.77778		1	22		1
335	62	7	4	1	2	1	1	4	1		1	1	2	2	0	2			0	3	2		4	1		2		1	6	2	1	2	2	2					0	0	2	7.5	5	4.36364		1	34		3
335	73	2	4	1	2	2	1	4			1	1	2	2	0	2			0	2	2		4	1	3	3	12	1	3	2	2	2	2	2					0	0	1	12	1	6		1	19		2
335	84	2	4	1	2	1	1	4	2		1	1	2	8	0	2		2	0	4	2		4	1	6	1		1	6	2	2	2	2	2					0	0	0	0	0	0		1	35		3
335	84	2	4	1	2	1	1	4	2		1	3	2	8	0	2		2	0	4	2		4	1		1		1	6	2	2	2	2	2					0	0	0	0	0	0		1	35		3
335	84	2	4	1	2	1	1	4	2		1	3	2	8	0	2		2	0	4	2		4	1		1		1	6	2	2	2	2	2					0	0	0	0	0	0		1	35		3
335	95	2	4	1	2	2	1	4	1		1	1	2	2	0	2	2		0	4	2		4	1	5	1		1	6	2	2	2	2	2					0	0	0	0	2	0.857143		1	41		3
335	95	2	4	1	2	2	1	4	1		1	3	2	2	0	2	2		0	4	2		4	1		1		1	6	2	2	2	2	2					0	0	0	0	2	0.857143		1	41		3
335	106	5	4	1	2	1	1	4			2	1	2	2	0	2		1	0	3	2		4	1	3	1		1	3	2	2	2	2	2					0	0	0	0	2	1.375		1	33		2
335	106	5	4	1	2	1	1	4			2	1	2	2	0	2		1	0	3	2		4	1		1		1	3	2	2	2	2	2					0	0	0	0	2	1.375		1	33		2
336	80	10	4	2	2	3	4	4			2	1	2	2	0	2			0	3	2		4	1		1		1	2	2	1	2	2	2	35	1	35	1	0	0	0	0	4	2.1		1	28		1
336	80	10	4	2	2	3	4	4			2	1	2	2	0	2			0	3	2		4	1		1		1	2	2	1	2	2	2	35	1	35	1	0	0	0	0	4	2.1		1	28		1
336	90	2	4	2	2	2	2	4			1	1	8	2	0	2			0	4	2		4	1	4	2	7	1	3	2	2	2	2	1	35	1	35	1	0	0	1	7	1	3.5		1	35		2
336	101	4	4	2	2	2	2	4			1	1	2	2	0	2			0	3	1	1	4	1	6	2		1	3	2	1	2	2	2	35	1	35	1	0	0	1	5	3	4.6		1	26	5	2
337	15	2	4	2	2	3	4	4	1		1	1	1	2	0	2	2	1	0	3	1	2	5	1	3	3	10	1	6	2	1	2	2	2	80	2	20	1	0	0	1	10	2	10		1	26	10	3
337	23	4	4	2	2	3	4	4			1	1	2	2	0	2	2		0	3	1	2	5	1	6	2		1	1	2	1	2	2	2	80	2	20	1	0	0	1	5	2	5		1	28	10	1
337	52	2	4	2	2	3	4	4			1	1	2	2	1	2	1	1	0	3	2		4	1	4	1		1	5	2	1	2	2	2	80	2	20	1	0	0	0	0	0	0	1	1	34		3
337	67	2	4	2	2	3	3	4			1	1	2	2	1	2	1		0	4	1	2	6	1	4	3	12	1	6	2	1	2	2	2	80	2	20	1	0	0	1	12	3	10.3333	1	1	38	10	3
338	26	2	4	1	2	2	1	4			1	1	2	2	0	8			0	4	2		4	1	5	2	8	1	5	2	1	2	2	2					0	0	1	8	1	1.14286		1	44		3
338	28	2	4	1	2	2	1	4			1	1	2	2	0	2			0	3	2		4	1	4	2		1	4	2	2	2	2	2					0	0	1	5	2	3.6		1	30		2
339	43	11	4	1	2	3	1	4			1	1	1	2	0	1	2		0	2	1	2	5	1	4	3	10	1	1	2	2	1	2	2					0	0	1	10	8	8.75		1	20	8	1
339	54	9	4	1	2	3	1	4			1	1	2	2	0	2	2		0	2	2		4	1	4	2		1	2	2	1	2	2	2					0	0	1	5	2	3.8		1	22		1
339	76	3	4	1	2	3	2	4			2	1	2	2	0	2	2		0	3	1	2	5	1		3		1	5	2	1	2	2	2					0	0	1	10	3	10		1	26	10	3
339	76	3	4	1	2	3	2	4			2	1	2	2	0	2	2		0	3	1	2	5	1		3		1	5	2	1	2	2	2					0	0	1	10	3	10		1	26	10	3
339	98	2	4	1	2	2	1	4	1		0	3	2	2	0	2	2	2	0	4	2		4	1	5	1		1	6	2	1	2	2	2					0	0	0	0	2	3.6		1	40		3
339	109	2	4	1	2	2	1	4			1	1	2	2	0	2			0	3	2		4	1	3	1		1	2	2	1	2	2	2					0	0	0	0	0	0		1	28		1
340	1	15	4	2	2	2	3	4			1	1	2	2	0	2			0	2	2		4	1	4	2	10	1	1	2	1	2	2	2	58	1	32	1	0	0	3	8	4	5		1	22		1
340	8	2	4	2	2	2	2	4			1	1	2	2	0	2		1	0	2	2		4	1		1		1	3	2	2	2	2	2	58	1	32	1	0	0	0	0	0	0		1	21		2
340	14	5	4	2	2	2	2	4			3	1	2	2	0	2			0	3	2		4	1	3	1	10	1	3	2	1	2	2	2	58	1	32	1	0	0	1	3.33333	1	1.25		1	29		2
340	14	5	4	2	2	2	2	4			3	1	2	2	0	2			0	3	2		4	1		1		1	3	2	1	2	2	2	58	1	32	1	0	0	1	3.33333	1	1.25		1	29		2
340	14	5	4	2	2	2	2	4			3	1	2	2	0	2			0	3	2		4	1		1		1	3	2	1	2	2	2	58	1	32	1	0	0	1	3.33333	1	1.25		1	29		2
340	17	2	4	2	2	2	2	4			1	1	2	2	0	2			0	4	2		4	1	5	1		1	6	2	2	2	2	2	58	1	32	1	0	0	0	0	0	0		1	42		3
340	20	2	4	2	2	3	4	4			1	1	2	2	0	2	1		0	5	2		4	1	6	1		1	5	2	1	2	2	2	58	1	32	1	0	0	1	2.66667	1	1.33333		1	48		3
340	23	2	4	2	2	1	2	4			1	1	2	2	0	2	2		0	3	2		4	1	4	1		1	5	2	2	2	2	2	58	1	32	1	0	0	0	0	0	0		1	32		3
341	3	2	4	2	2	1	1	4	1		2	1	2	2	0	2		1	0	3	2		4	1	3	1		1	3	2	1	2	2	2	95	1	47	1	0	0	0	0	0	0		1	25		2
341	3	2	4	2	2	1	1	4	1		2	1	2	2	0	2		1	0	3	2		4	1		1		1	3	2	1	2	2	2	95	1	47	1	0	0	0	0	0	0		1	25		2
341	19	4	4	2	2	2	3	4			1	1	2	2	1	2			0	2	2		4	1	6	2		1	2	2	1	2	2	2	95	1	47	1	0	0	2	6	4	4.125	8	1	20		1
341	36	10	4	2	2	2	2	4			2	1	2	2	0	2			0	3	2		4	1		1		1	2	2	1	2	2	2	95	1	47	1	0	0	0	0	6	5.76923		1	34		1
341	36	10	4	2	2	2	2	4			2	1	2	2	0	2			0	3	2		4	1		1		1	2	2	1	2	2	2	95	1	47	1	0	0	0	0	6	5.76923		1	34		1
341	44	2	4	2	2	2	3	4			2	1	2	2	0	2	1	1	0	4	2		4	1	4	3	10	1	5	2	2	2	2	2	95	1	47	1	0	0	1	10	1	3.33333		1	39		3
341	44	2	4	2	2	2	3	4			2	1	2	2	0	2	1	1	0	4	2		4	1		3		1	5	2	2	2	2	2	95	1	47	1	0	0	1	10	1	3.33333		1	39		3
341	52	2	4	2	2	1	2	4			1	1	2	2	0	8			0	4	2		4	1	5	1		1	6	2	2	2	2	2	95	1	47	1	0	0	0	0	1	1.6		1	37		3
341	68	2	4	2	2	2	3	4			1	1	2	2	0	2			0	4	2		4	1	5	2	8	1	5	2	1	2	2	2	95	1	47	1	0	0	1	8	2	2.5		1	40		3
341	76	4	4	2	2	2	3	4			1	1	2	2	0	2		1	0	2	2		4	1	2	1		1	1	2	1	1	2	2	95	1	47	1	0	0	0	0	0	0		1	20		1
342	7	2	4	2	2	2	2	4			1	1	2	2	0	8			0	4	2		4	1	4	1		1	6	2	1	2	2	2	40	2	10	1	0	0	0	0	1	0.6		1	38		3
342	14	2	4	2	2	1	2	4			2	1	2	2	0	2			0	5	2		4	1	5	1		1	6	2	1	2	2	2	40	2	10	1	0	0	0	0	0	0		1	45		3
342	14	2	4	2	2	1	2	4			2	1	2	2	0	2			0	5	2		4	1		1		1	6	2	1	2	2	2	40	2	10	1	0	0	0	0	0	0		1	45		3
342	21	2	4	2	2	2	2	4			1	1	2	2	0	2			0	3	2		4	1	4	3	10	1	4	2	2	2	2	2	40	2	10	1	0	0	1	10	1	5		1	32		2
342	72	2	4	2	2	2	2	4			1	1	2	2	0	2		1	0	3	2		4	1	3	1		1	4	2	1	2	2	2	40	2	10	1	0	0	0	0	0	0		1	29		2
343	10	2	4	2	2	2	2	4			1	1	2	2	0	2			0	5	2		4	1	6	1		1	5	2	1	2	2	2	75	1	75	1	1	0	0	0	0	0		1	45		3
343	65	9	4	2	2	2	2	4			1	1	2	2	1	2			0	4	2		4	1	6	1		1	3	2	1	2	2	2	75	1	75	1	1	0	1	4	2	2	1	1	35		2
343	76	2	4	2	2	2	3	4			2	1	2	2	0	2			0	2	2		4	1	2	1		1	2	2	1	1	2	2	75	1	75	1	1	0	0	0	0	0		1	20		1
343	76	2	4	2	2	2	3	4			2	1	2	2	0	2			0	2	2		4	1		1		1	2	2	1	1	2	2	75	1	75	1	1	0	0	0	0	0		1	20		1
343	87	2	4	2	2	2	3	4			1	1	2	2	0	2			0	3	2		4	1	4	1		1	3	2	1	2	2	2	75	1	75	1	1	0	0	0	0	0		1	30		2
343	109	2	4	2	2	1	2	4	1		1	1	2	2	0	2			0	4	2		4	1	5	2	8	1	3	2	1	2	2	2	75	1	75	1	1	0	2	4.66667	3	3		1	42		2
344	33	2	4	1	2	3	2	4	1		1	1	2	2	0	2	1		0	3	1	2	6	1	4	1		1	6	2	1	2	2	2					0	0	0	0	1	5		1	34	10	3
344	44	2	4	1	2	3	2	4			1	1	2	2	0	2	1		0	4	2		4	1	5	1		1	4	2	2	2	2	2					0	0	0	0	0	0		1	42		2
344	99	2	4	1	2	2	1	4			1	1	2	2	0	2	1		0	3	1	2	4	1	3	3	10	1	3	2	1	2	2	2					0	0	1	10	5	8.33333		1	25	6	2
345	25	3	4	1	2	5	4	4	1		2	1	2	2	0	2	1		0	3	1	3	4	1	4	3	14	1	4	2	1	2	2	2					0	0	3	14.6667	8	12.875		1	28	12	2
345	25	3	4	1	2	5	4	4	1		2	1	2	2	0	2	1		0	3	1	3	4	1		3		1	4	2	1	2	2	2					0	0	3	14.6667	8	12.875		1	28	12	2
345	25	3	4	1	2	5	4	4	1		2	3	2	2	0	2	1		0	3	1	3	4	1		3		1	4	2	1	2	2	2					0	0	3	14.6667	8	12.875		1	28	12	2
345	36	4	4	1	2	2	1	4			3	1	1	2	0	1			0	3	2		4	1	3	1		1	3	2	2	2	2	2					0	0	0	0	0	0		1	25		2
345	36	4	4	1	2	2	1	4			3	1	1	2	0	1			0	3	2		4	1		1		1	3	2	2	2	2	2					0	0	0	0	0	0		1	25		2
345	36	4	4	1	2	2	1	4			3	1	1	2	0	1			0	3	2		4	1		1		1	3	2	2	2	2	2					0	0	0	0	0	0		1	25		2
345	47	2	4	1	2	3	1	4			2	1	2	2	0	2			0	4	2		4	1	5	3	10	1	6	2	2	2	2	2					0	0	1	10	2	5		1	43		3
345	47	2	4	1	2	3	1	4			2	1	2	2	0	2			0	4	2		4	1		3		1	6	2	2	2	2	2					0	0	1	10	2	5		1	43		3
345	80	4	4	1	2	3	2	4	1		1	1	2	2	0	2			0	4	2		4	1	4	3	10	1	5	2	1	2	2	2					0	0	4	10	5	5.55556		1	35		3
345	80	14	4	1	2	3	2	4	7		0	3	2	2	0	2			0	3	1	2	4	1		3		1	1	2	1	2	2	2					0	0	4	10	5	5.55556		1	30	10	1
345	80	14	4	1	2	3	2	4	7		0	3	2	2	0	2			0	3	1	2	4	1		3		1	1	2	1	2	2	2					0	0	4	10	5	5.55556		1	30	10	1
345	80	14	4	1	2	3	2	4	7		0	3	2	2	0	2			0	3	1	2	4	1		3		1	1	2	1	2	2	2					0	0	4	10	5	5.55556		1	30	10	1
345	80	14	4	1	2	3	2	4	7		0	3	2	2	0	2			0	3	1	2	4	1		3		1	1	2	1	2	2	2					0	0	4	10	5	5.55556		1	30	10	1
346	5	2	1	2	2	4	5	1			2	1	2	2	0	2	1		0	3	1	2	1	1	4	3	10	1	4	2	2	2	2	2	15	2	0	1	1	1	1	10	4	8.75		1	27	8	2
346	5	2	1	2	2	4	5	1			2	1	2	2	0	2	1		0	3	1	2	1	1		3		1	4	2	2	2	2	2	15	2	0	1	1	1	1	10	4	8.75		1	27	8	2
346	82	8	1	2	2	4	5	1			1	1	2	2	1	2	1		0	3	2		4	1	6	1		1	6	2	1	1	2	2	15	2	0	1	1	1	0	0	4	1.75	2	1	27		3
347	5	2	1	2	2	5	5	1			1	1	2	2	0	2	1		0	4	1	2	8	1		1		1	4	1	2	2	2	2	20	2	0	3	1	0			5	9.2		1	38	10	2
347	49	2	1	2	2	4	5	1			1	1	2	2	0	2	1		0	3	1	1	4	1	4	3	10	1	4	2	1	1	2	2	20	2	0	3	1	0	1	10	2	7.5		1	31	5	2
347	104	3	1	2	2	5	5	1	2		1	4	1	2	0	1	1		0	3	1	2	4	1	3	3	12	1	4	2	1	2	2	2	20	2	0	3	1	0	1	12	4	9.2		1	29	10	2
347	104	3	1	2	2	5	5	1	2		1	4	1	2	0	1	1		0	3	1	2	4	1		3		1	4	2	1	2	2	2	20	2	0	3	1	0	1	12	4	9.2		1	29	10	2
347	104	3	1	2	2	5	5	1	2		1	1	1	2	0	1	1		0	3	1	2	4	1		3		1	4	2	1	2	2	2	20	2	0	3	1	0	1	12	4	9.2		1	29	10	2
348	37	2	1	2	2	4	5	1			1	1	2	2	0	2	2		0	3	1	2	2	1	4	3	10	1	2	2	2	2	2	2	15	2	0	1	1	1	1	10	2	10		1	34	10	1
348	92	2	1	2	2	5	5	1	1		0	3	2	2	0	2	2		0	3	1	3	1	1	3	3	14	0	0	2	1	2	2	2	15	2	0	1	1	1	1	14	6	13		1	25	14	0
348	103	2	1	2	2	3	4	1	1		1	1	2	2	0	2	1		0	3	1	3	2	1	4	3	16	1	3	2	1	2	2	2	15	2	0	1	1	1	1	16	2	14		1	30	12	2
349	21	2	1	2	2	4	5	1	2		0	3	2	2	0	2	1		0	4	1	2	2	1	4	3	10	1	5	2	1	2	2	2	20	2	0	1	1	1	1	10	2	9.5		1	40	9	3
349	21	2	1	2	2	4	5	1	2		0	3	2	2	0	2	1		0	4	1	2	2	1		3		1	5	2	1	2	2	2	20	2	0	1	1	1	1	10	2	9.5		1	40	9	3
349	76	2	1	2	2	5	5	1			2	1	2	2	0	2	2		0	3	1	4	1	1	4	3	16	1	3	1	1	2	2	2	20	2	0	1	1	1	2	15	4	14		1	27	16	2
349	76	2	1	2	2	5	5	1			2	1	2	2	0	2	2		0	3	1	4	1	1		3		1	3	1	1	2	2	2	20	2	0	1	1	1	2	15	4	14		1	27	16	2
349	98	2	1	2	2	3	4	1	5		1	1	2	2	0	2	2	1	0	4	1	3	1	1	3	3	10	1	2	2	2	2	2	2	20	2	0	1	1	1	1	10	2	12		1	36	14	1
350	18	2	1	2	2	5	5	1			1	1	2	2	1	2			0	4	1	1	7	1	4	3	10	1	6	2	2	2	2	2	25	2	0	3	1	1	1	10	4	9.25	2	1	40	5	3
350	40	2	1	2	2	5	5	1			1	1	1	2	0	1			0	4	1	3	2	1	4	3	12	1	3	2	1	2	2	2	25	2	0	3	1	1	1	12	2	12		1	36	12	2
350	73	2	1	2	2	4	5	1			1	1	2	2	0	2	1		0	3	2		4	1	4	2	5	1	5	2	1	2	2	2	25	2	0	3	1	1	1	5	1	2.5		1	26		3
350	84	1	1	2	2	4	5	1			1	1	2	2	0	2	2		0	3	1	2	2	1		1		1	4	2	2	2	2	2	25	2	0	3	1	1			1	8		1	33	8	2
350	95	2	1	2	2	5	5	1			1	1	2	2	0	2	1		0	4	1	3	8	1	4	3	10	1	3	2	1	1	2	2	25	2	0	3	1	1	1	10	2	12		1	38	14	2
351	10	2	1	2	2	5	5	1			2	1	2	2	0	2	1		0	3	1	3	2	1	3	3	16	1	2	1	1	2	2	2	20	2	0	1	1	1	1	16	2	15		1	27	14	1
351	10	2	1	2	2	5	5	1			2	1	2	2	0	2	1		0	3	1	3	2	1		3		1	2	1	1	2	2	2	20	2	0	1	1	1	1	16	2	15		1	27	14	1
351	21	3	1	2	2	5	5	1	1		1	3	2	1	0	1	2		0	3	1	3	1	1	4	3	12	1	2	1	1	1	2	2	20	2	0	1	1	1	2	14	5	11.6		1	31	12	1
351	21	3	1	2	2	5	5	1	1		1	1	2	1	0	1	2		0	3	1	3	1	1		3		1	2	1	1	1	2	2	20	2	0	1	1	1	2	14	5	11.6		1	31	12	1
351	87	2	1	2	2	4	5	1			3	1	2	2	0	2	2		0	2	1	1	1	1	4	2	5	1	3	2	2	2	2	2	20	2	0	1	1	1	1	5	2	5		1	23	5	2
351	87	2	1	2	2	4	5	1			3	1	2	2	0	2	2		0	2	1	1	1	1		2		1	3	2	2	2	2	2	20	2	0	1	1	1	1	5	2	5		1	23	5	2
351	87	2	1	2	2	4	5	1			3	1	2	2	0	2	2		0	2	1	1	1	1		2		1	3	2	2	2	2	2	20	2	0	1	1	1	1	5	2	5		1	23	5	2
352	14	3	1	2	2	4	5	1			1	1	2	2	0	2	2		0	2	2		2	2	4	1		1	1	2	1	2	2	2	12	2	1	3	0	0	0	0	0	0		1	19		1
352	25	2	1	2	2	4	5	1			1	1	2	2	1	2	2	1	0	3	1	2	2	1	3	3	8	1	1	2	1	2	2	2	12	2	1	3	0	0	2	11	5	9.6	2	1	26	8	1
352	25	5	1	2	2	4	5	1			1	1	2	2	1	2	2		0	2	1	2	2	1		3		1	1	2	1	2	2	2	12	2	1	3	0	0	2	11	5	9.6	1	1	21	10	1
352	47	2	1	2	2	5	5	1			1	1	2	2	1	2	1		0	3	2		4	1	3	3	16	1	3	2	2	2	2	2	12	2	1	3	0	0	1	16	1	8	2	1	27		2
352	58	3	1	2	2	4	5	1			1	1	2	2	1	2	1		0	3	1	3	2	1	3	3	10	1	1	2	2	2	2	2	12	2	1	3	0	0	2	10	8	10.625	2	1	28	13	1
352	69	2	1	2	2	5	5	1			1	1	2	2	0	2	1		0	2	2		4	1	3	1		1	2	2	2	2	2	2	12	2	1	3	0	0	1	1.66667	4	3.77778		1	24		1
353	22	2	1	2	2	5	5	1			1	1	2	2	0	2	1		0	4	2		2	1	4	2	8	1	4	2	2	1	2	2	12		2	3	0	0	2	8	2	5.33333		1	40		2
353	66	5	1	2	2	5	5	1	1		0	3	2	2	0	2	2	1	0	3	1	2	2	1	5	2	8	0	0	2	1	1	2	2	12		2	3	0	0	1	8	4	8		1	33	10	0
353	88	5	1	2	2	5	5	1			1	1	2	2	1	2	1		0	3	1	4	1	1	3	3	14	1	1	1	1	2	2	2	12		2	3	0	0	3	12.6667	7	12.5714	2	1	26	16	1
354	17	2	1	2	2	4	5	1			1	1	2	2	0	2	2		0	2	2		4	1	2	1		1	3	2	2	2	2	2	16	2	2	1	1	1	0	0	0	0		1	19		2
354	39	2	1	2	2	5	5	1	3		1	1	2	2	0	2	1		0	3	1	2	2	1	4	2	5	1	5	2	1	2	2	2	16	2	2	1	1	1	2	7.5	5	7.6		1	34	10	3
354	61	2	1	2	2	5	5	1			1	1	2	2	1	2	2		0	3	1	2	2	1	3	3	10	1	1	2	2	1	2	2	16	2	2	1	1	1	1	10	2	9	2	1	28	8	1
354	105	3	1	2	2	4	5	1			1	1	2	2	0	2	2		0	2	1	1	4	1		1		1	1	2	2	2	2	2	16	2	2	1	1	1	0	0	4	5.16667		1	19	4	1
355	33	3	1	2	2	5	5	1			1	1	2	2	0	2	1		0	3	1	3	2	1	4	3	10	1	2	2	1	2	2	2	11	2	0	1	0	0	1	10	4	9.2		1	30	12	1
355	66	2	1	2	2	3	4	1			1	1	2	2	0	2	2	1	0	3	1	3	1	1	3	3	12	1	1	2	2	2	2	2	11	2	0	1	0	0	1	12	2	12		1	25	12	1
355	88	2	1	2	2	5	5	1	1		1	1	1	2	0	1	1		0	3	2		4	1	4	3	10	1	6	2	2	1	2	2	11	2	0	1	0	0	1	10	1	5		1	33		3
355	99	2	1	2	2	5	5	1			1	1	2	2	0	2	2		0	3	1	2	4	1	3	3	14	1	1	2	1	2	2	2	11	2	0	1	0	0	1	14	2	12		1	25	10	1
355	110	6	1	2	2	5	5	1	1		1	3	2	2	1	2	2		0	2	1	3	8	1		3		1	1	1	2	1	2	2	11	2	0	1	0	0	2	13	4	10.8	2	1	23	12	1
355	110	6	1	2	2	5	5	1	1		1	1	2	2	1	2	2		0	2	1	3	8	1		3		1	1	1	2	1	2	2	11	2	0	1	0	0	2	13	4	10.8	2	1	23	12	1
356	16	1	1	2	2	5	5	1	1		1	3	2	2	0	2	1		0	4	1	3	8	1		1		1	4	2	1	1	2	2	12	1	5	3	0	0			1	10		1	37	14	2
356	16	1	1	2	2	5	5	1	1		1	1	2	2	0	2	1		0	4	1	3	8	1		1		1	4	2	1	1	2	2	12	1	5	3	0	0			1	10		1	37	14	2
356	38	2	1	2	2	4	4	1			1	1	2	2	0	1	2		0	3	2		4	1	3	1		1	3	2	1	2	2	2	12	1	5	3	0	0	0	0	0	0		1	25		2
356	49	2	1	2	2	3	4	1			1	1	2	2	0	2	1		0	2	2		2	1	3	2	5	1	1	2	1	2	2	2	12	1	5	3	0	0	1	5	3	5		1	20		1
357	8	2	1	2	2	5	5	1			1	1	2	2	0	2	2		0	4	1	3	2	1	4	3	10	1	5	2	1	2	2	2	16	2	16	1	1	1	1	10	2	11		1	39	12	3
357	41	2	1	2	2	5	5	1	3		0	2	2	2	1	2	2		0	3	1	3	2	1	4	3	10	1	2	2	1	1	2	2	16	2	16	1	1	1	1	10	2	11	1	1	34	12	1
357	52	4	1	2	2	5	5	1	3		2	3	2	1	0	2	2		0	2	1	3	2	1	3	3	14	1	2	1	1	2	2	2	16	2	16	1	1	1	3	10	5	8.66667		1	24	12	1
357	52	4	1	2	2	5	5	1	3		2	3	2	1	0	2	2		0	2	1	3	2	1		3		1	2	1	1	2	2	2	16	2	16	1	1	1	3	10	5	8.66667		1	24	12	1
357	52	4	1	2	2	5	5	1	3		2	1	2	1	0	2	2		0	2	1	3	2	1		3		1	2	1	1	2	2	2	16	2	16	1	1	1	3	10	5	8.66667		1	24	12	1
357	52	4	1	2	2	5	5	1	3		2	1	2	1	0	2	2		0	2	1	3	2	1		3		1	2	1	1	2	2	2	16	2	16	1	1	1	3	10	5	8.66667		1	24	12	1
357	74	2	1	2	2	3	4	1	2		0	2	2	2	0	2	2		0	3	2		4	1	6	1		1	4	2	1	2	2	2	16	2	16	1	1	1	0	0	0	0		1	32		2
357	85	2	1	2	2	5	5	1			1	1	2	2	1	2	1	1	0	2	1	3	2	1	3	3	12	1	1	2	1	1	2	2	16	2	16	1	1	1	1	12	2	13	1	1	24	14	1
357	96	3	1	2	2	5	5	1	2		1	3	1	2	0	1	2		0	3	1	2	2	1		3		1	2	2	2	2	2	2	16	2	16	1	1	1	1	10	4	9.5		1	27	10	1
357	96	3	1	2	2	5	5	1	2		1	1	1	2	0	1	2		0	3	1	2	2	1		3		1	2	2	2	2	2	2	16	2	16	1	1	1	1	10	4	9.5		1	27	10	1
357	107	4	1	2	2	5	5	1			1	1	2	2	0	2	1	1	0	3	1	2	2	1	6	3	14	0	1	2	1	2	2	2	16	2	16	1	1	1	2	12	6	9.71429		1	27	10	1
358	4	2	1	2	2	4	5	1	2		1	1	2	2	0	2	1		0	3	1	1	2	1	4	2	5	1	3	2	2	2	2	2	14	2	6	1	1	0	1	5	2	5		1	31	5	2
358	48	2	1	2	2	5	5	1			1	1	2	2	0	2	2		0	2	1	3	2	1	3	3	12	1	1	2	1	2	2	2	14	2	6	1	1	0	1	12	7	10.1429		1	19	12	1
358	92	2	1	2	2	4	5	1			1	1	2	2	1	2	1	1	0	3	1	1	2	1	3	3	10	1	3	2	2	2	2	2	14	2	6	1	1	0	1	10	2	7.5	1	1	30	5	2
359	11	4	1	2	2	5	5	1			1	1	2	2	0	2	2		0	3	1	2	2	1	3	2	10	1	1	2	1	1	2	2	15	2	2	1	1	0	3	8.66667	6	8.42857		1	28	10	1
359	11	7	1	2	2	5	5	1	1		1	2	2	2	1	1	2		0	3	1	2	2	1		2		1	1	2	1	1	2	2	15	2	2	1	1	0	3	8.66667	6	8.42857	1	1	25	10	1
359	11	7	1	2	2	5	5	1	1		1	1	2	2	1	1	2		0	3	1	2	2	1		2		1	1	2	1	1	2	2	15	2	2	1	1	0	3	8.66667	6	8.42857	1	1	25	10	1
359	44	2	1	2	2	3	4	1			2	1	2	2	0	2	2		0	4	2		2	1	4	1		1	6	2	2	2	2	2	15	2	2	1	1	0	0	0	0	0		1	39		3
359	44	2	1	2	2	3	4	1			2	1	2	2	0	2	2		0	4	2		2	1		1		1	6	2	2	2	2	2	15	2	2	1	1	0	0	0	0	0		1	39		3
359	55	4	1	2	2	3	4	1			1	1	2	2	0	2	1		0	3	2		4	1	3	1		1	5	2	1	2	2	2	15	2	2	1	1	0	0	0	3	2.14286		1	28		3
359	88	3	1	2	2	5	5	1			1	1	2	2	0	2	2		0	3	1	2	2	1	3	2	5	1	2	2	1	2	2	2	15	2	2	1	1	0	3	8.33333	8	6.625		1	30	8	1
359	88	9	1	2	2	5	5	1			1	1	1	2	0	1	2		0	3	1	1	2	1		2		1	1	2	1	2	2	2	15	2	2	1	1	0	3	8.33333	8	6.625		1	28	5	1
360	29	2	1	2	2	5	5	1	1		1	1	2	2	0	2	1		0	3	1	2	2	1	3	3	10	1	4	2	2	2	2	2	14	2	0	3	0	0	1	10	2	6.66667		1	29	10	2
360	40	4	1	2	2	4	5	1			2	1	2	2	0	2	2		0	3	1	3	4	1	5	3	16	1	3	2	1	1	2	2	14	2	0	3	0	0	2	15	6	10		1	30	12	2
360	40	4	1	2	2	4	5	1			2	1	2	2	0	2	2		0	3	1	3	4	1		3		1	3	2	1	1	2	2	14	2	0	3	0	0	2	15	6	10		1	30	12	2
360	40	8	1	2	2	4	5	1	1		1	1	2	2	0	2	1		0	2	1	1	4	1		3		1	4	2	1	1	2	2	14	2	0	3	0	0	2	15	6	10		1	23	5	2
360	51	6	1	2	2	5	5	1			2	1	2	2	0	2	1		0	3	1	3	8	1	3	3	16	1	3	2	2	1	2	2	14	2	0	3	0	0	3	13.3333	7	13		1	34	12	2
360	51	6	1	2	2	5	5	1			2	1	2	2	0	2	1		0	3	1	3	8	1		3		1	3	2	2	1	2	2	14	2	0	3	0	0	3	13.3333	7	13		1	34	12	2
360	84	4	1	2	2	5	5	1	1		1	1	1	2	1	1	1		0	3	1	3	2	1	6	2	5	1	2	2	1	2	2	2	14	2	0	3	0	0	2	6.5	4	7	2	1	31	14	1
361	9	2	1	2	2	5	5	1			1	1	2	2	0	2	1		0	3	1	4	7	1	4	3	14	1	4	2	1	2	2	2	15	2	0	1	1	1	1	14	2	15		1	31	16	2
361	20	6	1	2	2	5	5	1			1	1	2	2	0	2	1		0	3	1	4	7	1	5	2		1	2	2	2	1	2	2	15	2	0	1	1	1	1	6	3	10.5		1	26	16	1
361	31	2	1	2	2	5	5	1			2	1	2	2	1	2	1		0	3	1	3	8	1	4	3	15	1	3	2	2	1	2	2	15	2	0	1	1	1	1	15	3	14.3333	1	1	29	14	2
361	31	2	1	2	2	5	5	1			2	1	2	2	1	2	1		0	3	1	3	8	1		3		1	3	2	2	1	2	2	15	2	0	1	1	1	1	15	3	14.3333	1	1	29	14	2
361	31	6	1	2	2	5	5	1	1		1	4	2	2	0	2	1		0	3	1	3	8	1		3		1	2	2	2	1	2	2	15	2	0	1	1	1	1	15	3	14.3333		1	27	14	1
361	31	6	1	2	2	5	5	1	1		1	1	2	2	0	2	1		0	3	1	3	8	1		3		1	2	2	2	1	2	2	15	2	0	1	1	1	1	15	3	14.3333		1	27	14	1
361	42	4	1	2	2	5	5	1	1		0	3	2	2	1	2	2	1	0	2	1	2	4	1	5	3	8	0	0	2	1	2	2	2	15	2	0	1	1	1	2	10	5	8.4	1	1	21	9	0
361	86	2	1	2	2	5	5	1			1	1	2	2	1	2	1		0	3	1	3	8	1	4	3	16	1	3	1	2	1	2	2	15	2	0	1	1	1	1	16	2	15	1	1	33	14	2
361	108	2	1	2	2	3	4	1	1		1	1	2	2	0	2	1	2	0	3	2		2	1	3	1		1	3	2	1	2	2	2	15	2	0	1	1	1	0	0	1	2		1	31		2
362	18	2	1	2	2	5	5	1			2	1	2	2	0	2	1	1	0	3	1	2	8	1	3	3	16	1	2	1	1	2	2	2		2	0	3	1	1	1	16	2	12		1	30	8	1
362	18	2	1	2	2	5	5	1			2	1	2	2	0	2	1	1	0	3	1	2	8	1		3		1	2	1	1	2	2	2		2	0	3	1	1	1	16	2	12		1	30	8	1
362	29	2	1	2	2	5	5	1			1	1	1	2	0	1	1		0	2	1	4	1	1	4	3	16	1	1	2	1	2	2	2		2	0	3	1	1	1	16	4	14		1	24	16	1
362	73	2	1	2	2	4	5	1	2		2	1	2	2	0	2	1		0	3	1	3	2	1	4	2	9	1	4	2	2	1	2	2		2	0	3	1	1	1	9	2	7		1	31	12	2
362	73	2	1	2	2	4	5	1	2		2	1	2	2	0	2	1		0	3	1	3	2	1		2		1	4	2	2	1	2	2		2	0	3	1	1	1	9	2	7		1	31	12	2
362	106	10	1	2	2	5	5	1			1	1	2	2	1	1	1		0	3	1	3	7	1	4	2	10	1	1	2	1	2	2	2		2	0	3	1	1	2	6.33333	6	8.25	1	1	27	14	1
363	10	4	1	2	2	5	5	1			1	1	2	2	0	2	1		0	2	1	3	7	1	2	2	10	1	1	2	1	2	2	2	14	2	0	3	1	0	2	7.5	5	7.6		1	21	12	1
363	32	4	1	2	2	5	5	1			1	1	2	2	0	2	2		0	2	1	2	2	1	2	3	11	1	1	2	1	2	2	2	14	2	0	3	1	0	1	11	5	9.5		1	21	10	1
363	54	2	1	2	2	4	5	1			1	1	2	2	0	2	1		0	3	1	2	8	1	4	1	2	1	3	2	2	2	2	2	14	2	0	3	1	0	1	2	2	5		1	30	8	2
364	24	9	1	2	2	3	4	1	1		1	3	2	2	0	2	1		0	3	1	1	2	1	5	1	2	1	5	2	1	2	2	2	23	1	13	3	0	0	2	4	5	5.16667		1	33	5	3
364	24	9	1	2	2	3	4	1	1		1	1	2	2	0	2	1		0	3	1	1	2	1		1		1	5	2	1	2	2	2	23	1	13	3	0	0	2	4	5	5.16667		1	33	5	3
364	90	8	1	2	2	4	5	1			2	1	2	2	0	2			0	2	1	2	8	1	4	2	8	1	2	2	1	2	2	2	23	1	13	3	0	0	2	4.33333	6	6.625		1	24	10	1
364	90	8	1	2	2	4	5	1			2	1	2	2	0	2			0	2	1	2	8	1		2		1	2	2	1	2	2	2	23	1	13	3	0	0	2	4.33333	6	6.625		1	24	10	1
365	5	2	1	2	2	3	4	1			1	1	2	2	0	2			0	2	1	3	1	1	2	2	6	1	1	2	2	2	2	2	10	2	0	1	1	1	1	6	2	9		1	21	12	1
365	104	2	1	2	2	3	4	1	2		1	1	2	2	0	2	2		0	3	1	1	2	1	3	1	0	1	4	2	2	2	2	2	10	2	0	1	1	1	1	0	2	2.5		1	29	5	2
366	30	2	1	2	2	5	5	1			1	1	1	2	1	1	1		0	3	1	3	8	1	3	3	10	1	2	2	1	2	2	2	13	2	0	3	1	0	1	10	2	12	2	1	25	14	1
366	41	6	1	2	2	5	5	1			1	1	2	2	0	2	2		0	3	2		8	1	4	2	10	1	1	2	1	2	2	2	13	2	0	3	1	0	2	6.66667	2	3.33333		1	28		1
366	52	4	1	2	2	5	5	1			1	1	2	2	0	2	2		0	2	1	3	8	1	4	2	8	1	1	2	2	1	2	2	13	2	0	3	1	0	1	8	3	8.33333		1	21	12	1
366	74	2	1	2	2	5	5	1	2		1	1	2	2	1	2	1	1	0	4	1	3	6	1	4	2	5	1	3	2	1	2	2	2	13	2	0	3	1	0	1	5	2	8.5	7	1	35	12	2
366	96	5	1	2	2	5	5	1			2	1	2	2	1	2	1		0	2	1	2	8	1	2	3	14	1	2	2	2	1	2	2	13	2	0	3	1	0	2	11	7	9.28571	2	1	22	10	1
366	96	5	1	2	2	5	5	1			2	1	2	2	1	2	1		0	2	1	2	8	1		3		1	2	2	2	1	2	2	13	2	0	3	1	0	2	11	7	9.28571	2	1	22	10	1
367	12	6	1	2	2	3	4	1	1		2	1	2	2	1	2	1		0	2	1	1	8	1	3	1		1	2	2	2	2	2	2	24		1	3	1	0	0	0	1	0.833333	2	1	24	5	1
367	12	6	1	2	2	3	4	1	1		2	1	2	2	1	2	1		0	2	1	1	8	1		1		1	2	2	2	2	2	2	24		1	3	1	0	0	0	1	0.833333	2	1	24	5	1
367	45	2	1	2	2	5	5	1			1	1	2	2	1	1	2		0	2	1	3	8	1	3	3	14	1	2	2	1	2	2	2	24		1	3	1	0	1	14	2	13	2	1	24	12	1
367	56	13	1	2	2	4	5	1			1	1	2	2	0	2	2		0	2	1	2	4	1	4	2	10	1	1	2	1	2	2	2	24		1	3	1	0	3	8	8	6.18182		1	20	10	1
367	67	2	1	2	2	5	5	1			1	1	2	2	0	2	1		0	4	1	3	2	1	4	3	14	1	3	2	1	2	2	2	24		1	3	1	0	2	15	4	13.5		1	37	12	2
367	67	7	1	2	2	5	5	1			1	1	2	2	0	2	2		0	3	1	3	2	1		3		1	2	2	1	2	2	2	24		1	3	1	0	2	15	4	13.5		1	29	12	1
367	78	2	1	2	2	3	3	1			1	1	2	2	1	2	1		0	3	2		4	1		1		1	5	2	2	2	2	2	24		1	3	1	0			1	2	1	1	27		3
368	12	2	1	2	2	5	5	1			3	1	2	2	0	2	1		0	3	1	3	1	1	3	2	14	1	3	2	1	2	2	2	32	2	30	3	0	0	1	7	2	6.5		1	29	12	2
368	12	2	1	2	2	5	5	1			3	1	2	2	0	2	1		0	3	1	3	1	1		2		1	3	2	1	2	2	2	32	2	30	3	0	0	1	7	2	6.5		1	29	12	2
368	12	2	1	2	2	5	5	1			3	1	2	2	0	2	1		0	3	1	3	1	1		2		1	3	2	1	2	2	2	32	2	30	3	0	0	1	7	2	6.5		1	29	12	2
368	23	7	1	2	2	5	5	1			1	1	2	2	0	2	1		0	3	2		2	1	4	3	12	1	3	2	1	1	2	2	32	2	30	3	0	0	5	9.6	10	9.5		1	32		2
368	23	12	1	2	2	5	5	1	1		1	1	2	2	1	2	1		0	3	1	3	2	1		3		1	3	2	1	1	2	2	32	2	30	3	0	0	5	9.6	10	9.5	2	1	30	13	2
368	23	17	1	2	2	5	5	1	2		0	3	2	2	0	1	1	1	0	3	1	1	2	1		3		1	1	2	1	1	2	2	32	2	30	3	0	0	5	9.6	10	9.5		1	26	0	1
368	34	2	1	2	2	4	5	1	1		0	3	2	2	0	2			0	2	1	2	2	1	3	2	9	0	0	2	1	2	2	2	32	2	30	3	0	0	2	8.5	5	8.4		1	20	10	0
368	56	4	1	2	2	2	3	1	2		2	1	2	2	0	2	1		0	3	1	1	4	1	6	1		1	6	2	1	2	1	2	32	2	30	3	0	0	3	1.6	4	1.45455		1	32	0	3
368	56	4	1	2	2	2	3	1	2		2	1	2	2	0	2	1		0	3	1	1	4	1		1		1	6	2	1	2	1	2	32	2	30	3	0	0	3	1.6	4	1.45455		1	32	0	3
368	56	13	1	2	2	2	3	1			1	1	2	2	1	1	1		0	3	2		4	1		1		1	5	2	1	2	1	2	32	2	30	3	0	0	3	1.6	4	1.45455	2	1	29		3
368	78	4	1	2	2	2	3	1			1	1	2	2	0	2			0	2	1	1	4	1	6	1		1	3	2	1	2	2	2	32	2	30	3	0	0	3	1.83333	8	1.83333		1	21	0	2
368	78	21	1	2	2	2	3	1	1		1	1	2	2	0	2	1		0	4	2		4	1		1		1	6	2	1	2	2	2	32	2	30	3	0	0	3	1.83333	8	1.83333		1	36		3
368	89	4	1	2	2	4	5	1			1	1	2	2	1	2	2		0	2	1	2	2	1	4	2	10	1	1	2	1	2	2	2	32	2	30	3	0	0	2	9	6	7.28571	1	1	19	8	1
369	12	3	1	2	2	4	5	1			1	1	2	2	0	2	1		0	3	1	3	2	1		3		1	4	2	1	2	2	2	14	2	12	1	0	0	1	10	5	9.8		1	33	14	2
369	23	3	1	2	2	4	5	1	3		2	1	2	2	0	2			0	2	1	2	2	1		1		1	4	2	1	1	2	2	14	2	12	1	0	0			1	2.66667		1	24	8	2
369	23	3	1	2	2	4	5	1	3		2	1	2	2	0	2			0	2	1	2	2	1		1		1	4	2	1	1	2	2	14	2	12	1	0	0			1	2.66667		1	24	8	2
369	23	3	1	2	2	4	5	1	3		2	3	2	2	0	2			0	2	1	2	2	1		1		1	4	2	1	1	2	2	14	2	12	1	0	0			1	2.66667		1	24	8	2
369	23	3	1	2	2	4	5	1	3		2	3	2	2	0	2			0	2	1	2	2	1		1		1	4	2	1	1	2	2	14	2	12	1	0	0			1	2.66667		1	24	8	2
369	29	4	1	2	2	3	4	1			1	1	2	2	1	2	2	2	0	2	1	1	2	1	3	2	10	1	1	2	1	2	2	2	14	2	12	1	0	0	3	8.33333	8	8.22222	2	1	24	5	1
370	10	4	1	2	2	5	5	1			3	1	2	2	0	2	1		0	2	1	2	2	1	3	1	5	1	3	2	1	1	2	2	20	2	10	1	1	1	3	3.66667	7	3.8		1	24	10	2
370	10	4	1	2	2	5	5	1			3	1	2	2	0	2	1		0	2	1	2	2	1		1		1	3	2	1	1	2	2	20	2	10	1	1	1	3	3.66667	7	3.8		1	24	10	2
370	10	4	1	2	2	5	5	1			3	1	2	2	0	2	1		0	2	1	2	2	1		1		1	3	2	1	1	2	2	20	2	10	1	1	1	3	3.66667	7	3.8		1	24	10	2
370	10	9	1	2	2	5	5	1			1	1	2	2	0	2	2	1	0	2	1	2	2	1		1		1	1	2	1	1	2	2	20	2	10	1	1	1	3	3.66667	7	3.8		1	23	8	1
370	19	2	1	2	2	4	5	1	2		1	1	2	2	1	2	1		0	3	1	2	8	1	4	2	8	1	3	2	2	2	2	2	20	2	10	1	1	1	1	8	2	8	2	1	30	8	2
370	29	2	1	2	2	4	5	1	1		1	1	2	2	1	2	1		0	3	1	2	2	1	4	1		1	5	2	1	2	2	2	20	2	10	1	1	1	0	0	1	4	2	1	27	8	3
370	38	2	1	2	2	4	5	1			1	1	2	2	0	2	1		0	3	1	3	2	1	3	2	10	1	3	2	2	2	2	2	20	2	10	1	1	1	1	5	3	4.16667		1	32	12	2
370	47	2	1	2	2	4	5	1			1	1	2	2	1	2	2		0	3	1	2	8	1	4	2	9	1	3	2	2	2	2	2	20	2	10	1	1	1	1	9	2	9.5	2	1	30	10	2
370	66	3	1	2	2	4	5	1			1	1	2	2	0	2	2		0	2	1	2	2	1		1		1	1	2	1	1	2	2	20	2	10	1	1	1	1	2	4	8.4		1	24	10	1
371	38	2	1	2	2	3	4	1			1	1	2	2	1	2	1		0	3	1	1	8	1	3	2	5	1	2	2	1	2	2	2	10	2	10	3	1	1	1	5	2	3.33333	2	1	31	5	1
371	60	2	1	2	2	1	2	1	1		3	1	2	2	0	2	2		0	5	2		4	1	6	1		1	6	2	2	2	1	2	10	2	10	3	1	1	0	0	2	1.66667		1	48		3
371	60	2	1	2	2	1	2	1	1		3	3	2	2	0	2	2		0	5	2		4	1		1		1	6	2	2	2	1	2	10	2	10	3	1	1	0	0	2	1.66667		1	48		3
371	60	2	1	2	2	1	2	1	1		3	1	2	2	0	2	2		0	5	2		4	1		1		1	6	2	2	2	1	2	10	2	10	3	1	1	0	0	2	1.66667		1	48		3
371	60	2	1	2	2	1	2	1	1		3	1	2	2	0	2	2		0	5	2		4	1		1		1	6	2	2	2	1	2	10	2	10	3	1	1	0	0	2	1.66667		1	48		3
371	71	3	1	2	2	5	5	1			2	1	2	2	1	2	1		0	2	1	3	2	1		3		1	2	2	1	1	1	2	10	2	10	3	1	1	1	14	4	10.4	1	1	24	12	1
371	71	3	1	2	2	5	5	1			2	1	2	2	1	2	1		0	2	1	3	2	1		3		1	2	2	1	1	1	2	10	2	10	3	1	1	1	14	4	10.4	1	1	24	12	1
371	104	3	1	2	2	5	5	1			1	1	2	2	1	2	1		0	3	1	2	2	1		2		1	1	2	1	2	2	2	10	2	10	3	1	1	1	9	4	7.6	2	1	26	10	1
372	21	2	1	2	2	3	4	1	2		0	4	2	2	1	2	2	1	0	2	1	2	8	1	3	3	10	0	0	2	1	2	2	2	15	2	15	3	1	1	1	10	4	10	1	1	20	10	0
372	21	2	1	2	2	3	4	1	2		0	4	2	2	1	2	2	1	0	2	1	2	8	1		3		0	0	2	1	2	2	2	15	2	15	3	1	1	1	10	4	10	1	1	20	10	0
372	43	2	1	2	2	4	5	1	3		1	1	2	2	1	2	2		0	4	1	2	2	1	4	3	10	1	4	2	1	2	2	2	15	2	15	3	1	1	1	10	3	9.33333	2	1	38	10	2
372	54	6	1	2	2	5	5	1			2	1	2	2	1	2	1		0	3	1	4	2	1	3	2	10	1	2	2	2	2	2	2	15	2	15	3	1	1	2	9	8	9.25	2	1	30	16	1
372	54	6	1	2	2	5	5	1			2	1	2	2	1	2	1		0	3	1	4	2	1		2		1	2	2	2	2	2	2	15	2	15	3	1	1	2	9	8	9.25	2	1	30	16	1
372	76	3	1	2	2	5	5	1	2		0	4	2	2	1	2	1		0	4	1	2	2	1	4	2	10	1	4	1	1	2	2	2	15	2	15	3	1	1	3	8.66667	10	8.2	1	1	40	10	2
372	76	12	1	2	2	5	5	1			1	1	2	2	1	2	1	1	0	3	1	2	2	1		2		1	1	1	1	2	2	2	15	2	15	3	1	1	3	8.66667	10	8.2	1	1	25	6	1
372	76	14	1	2	2	5	5	1			1	1	2	2	1	2	2		0	3	1	1	2	1		2		1	1	1	1	2	2	2	15	2	15	3	1	1	3	8.66667	10	8.2	5	1	27	4	1
372	109	4	1	2	2	2	3	1			1	1	2	2	0	2			0	2	1	1	2	1	4	1	5	1	1	2	1	2	2	2	15	2	15	3	1	1	1	2.5	4	3.33333		1	20	0	1
373	36	4	1	2	2	5	5	1			1	1	2	2	0	2	1		0	3	1	4	1	1	3	3	16	1	1	1	2	1	2	2	6	2	0	3	0	0	2	15	4	15		1	29	16	1
373	91	7	1	2	2	5	5	1			1	1	2	2	1	2	1		0	3	1	4	2	1	4	3	16	1	2	2	2	1	2	2	6	2	0	3	0	0	3	16	6	15	2	1	28	16	1
374	9	4	1	2	2	5	5	1			1	1	2	2	0	2	1		0	4	1	3	7	1	4	3	16	1	3	2	2	1	2	2	15	2	0	1	0	0	3	13	7	11.7143		1	36	15	2
374	31	2	1	2	2	5	5	1	2		1	1	1	2	1	1	2		0	3	1	2	2	1	4	3	10	1	5	2	1	2	2	2	15	2	0	1	0	0	1	10	2	10	1	1	34	10	3
374	42	4	1	2	2	5	5	1	1		1	1	2	2	1	2	1		0	3	1	4	1	1	4	3	16	1	2	1	2	1	2	2	15	2	0	1	0	0	2	16	4	15.5	1	1	29	16	1
374	64	4	1	2	2	1	2	1	3		2	1	2	2	1	1	1		0	2	2		2	1	6	1		1	3	2	1	2	2	2	15	2	0	1	0	0	0	0	1	0	1	1	18		2
374	64	4	1	2	2	1	2	1	3		2	2	2	2	1	1	1		0	2	2		2	1		1		1	3	2	1	2	2	2	15	2	0	1	0	0	0	0	1	0	1	1	18		2
374	64	4	1	2	2	1	2	1	3		2	3	2	2	1	1	1		0	2	2		2	1		1		1	3	2	1	2	2	2	15	2	0	1	0	0	0	0	1	0	1	1	18		2
374	64	4	1	2	2	1	2	1	3		2	1	2	2	1	1	1		0	2	2		2	1		1		1	3	2	1	2	2	2	15	2	0	1	0	0	0	0	1	0	1	1	18		2
374	64	8	1	2	2	1	2	1			1	1	2	2	1	1	1		0	2	1	1	6	1		1		1	4	2	1	2	2	2	15	2	0	1	0	0	0	0	1	0	1	1	24	1	2
375	11	2	1	2	2	5	5	1			1	1	1	2	0	1	1		0	4	1	4	7	1	4	3	14	1	3	2	2	1	2	2	27	2	18	3	1	0	1	14	4	15		1	38	16	2
375	22	2	1	2	2	5	5	1			1	1	2	2	1	2	1		0	3	1	3	8	1	3	3	14	1	1	2	1	2	2	2	27	2	18	3	1	0	1	14	2	14	1	1	26	14	1
375	66	2	1	2	2	4	5	1	1		1	1	2	2	0	2	1		0	4	1	4	2	1	4	3	16	1	3	2	1	2	2	2	27	2	18	3	1	0	1	16	2	16		1	35	16	2
375	88	2	1	2	2	4	5	1			1	1	2	2	0	2	1		0	3	1	1	1	1	4	3	10	1	3	2	1	2	2	2	27	2	18	3	1	0	1	10	2	7.5		1	31	5	2
375	110	3	1	2	2	5	5	1			1	1	2	2	1	2	2		0	3	1	2	2	1		2		1	2	2	2	1	2	2	27	2	18	3	1	0	2	7.5	6	8.66667	2	1	28	10	1
376	36	4	1	2	2	5	5	1			1	1	2	2	0	2	2		0	3	1	2	2	1	3	3	14	1	2	2	1	2	2	2	20	2	0	1	0	0	2	12	3	8.5		1	32	10	1
376	58	2	1	2	2	4	5	1			1	1	2	2	1	1	1		0	3	1	1	7	1	4	3	14	1	5	2	2	2	2	2	20	2	0	1	0	0	1	14	2	9.5	1	1	33	5	3
376	68	2	1	2	2	4	5	1	1		1	3	2	2	0	2	1		0	3	1	3	2	1	3	2	8	1	3	2	1	2	2	2	20	2	0	1	0	0	1	8	4	7.6		1	28	14	2
376	68	2	1	2	2	4	5	1	1		1	1	2	2	0	2	1		0	3	1	3	2	1		2		1	3	2	1	2	2	2	20	2	0	1	0	0	1	8	4	7.6		1	28	14	2
377	22	1	1	2	2	5	5	1			1	1	2	2	1	2	1		0	3	1	3	8	1		3		1	2	2	1	2	2	2	23	2	0	3	0	0	1	16	2	15	1	1	30	14	1
377	33	11	1	2	2	5	5	1			1	1	2	2	1	1	1		0	3	1	1	4	1	4	3	12	1	4	1	1	1	2	2	23	2	0	3	0	0	2	10.5	5	5.42857	1	1	30	4	2
377	66	2	1	2	2	5	5	1			1	1	2	2	1	2	2		0	3	1	2	2	1	4	3	16	1	4	2	1	2	2	2	23	2	0	3	0	0	1	16	2	13	1	1	34	10	2
377	99	4	1	2	2	5	5	1	1		0	3	2	2	0	2	1		0	3	1	2	2	1	4	2	10	1	2	2	1	1	2	2	23	2	0	3	0	0	3	9.33333	7	9.625		1	34	9	1
377	99	8	1	2	2	5	5	1			1	1	2	2	0	2	2		0	3	1	3	2	1		2		1	1	2	1	1	2	2	23	2	0	3	0	0	3	9.33333	7	9.625		1	27	12	1
378	64	2	1	2	2	5	5	1	2		0	3	2	2	0	2			0	4	1	2	2	1	5	3	10	0	0	2	2	1	2	2	40	2	7	3	0	0	1	10	2	9		1	35	8	0
378	64	2	1	2	2	5	5	1	2		0	3	2	2	0	2			0	4	1	2	2	1		3		0	0	2	2	1	2	2	40	2	7	3	0	0	1	10	2	9		1	35	8	0
379	4	4	1	2	2	3	4	1	1		0	2	2	2	0	2	2		0	3	1	3	8	1	3	3	10	1	0	2	1	2	2	2	45	2	15		1	1	2	10	7	9.75		1	26	12	0
379	4	5	1	2	2	3	4	1			1	1	2	2	0	2	1		0	3	1	2	8	1		3		1	4	2	1	2	2	2	45	2	15		1	1	2	10	7	9.75		1	28	10	2
379	9	4	1	2	2	4	5	1			1	1	2	2	0	2	1		0	3	1	3	8	1	4	2	10	1	4	2	1	2	2	2	45	2	15		1	1	2	6.33333	4	6.83333		1	33	12	2
379	9	10	1	2	2	4	5	1			1	1	2	2	0	2	1		0	3	1	2	2	1		2		1	1	2	1	2	2	2	45	2	15		1	1	2	6.33333	4	6.83333		1	30	10	1
379	30	2	1	2	2	3	4	1			2	1	1	2	0	1	1		0	3	1	1	2	1	4	2	9	1	4	2	2	2	2	2	45	2	15		1	1	1	9	2	7		1	31	5	2
379	30	2	1	2	2	3	4	1			2	1	1	2	0	1	1		0	3	1	1	2	1		2		1	4	2	2	2	2	2	45	2	15		1	1	1	9	2	7		1	31	5	2
379	51	2	1	2	2	4	5	1	2		0	3	2	2	0	2	1		0	3	1	2	2	1	4	3	10	1	2	2	1	2	2	2	45	2	15		1	1	1	10	2	10		1	32	10	1
379	51	2	1	2	2	4	5	1	2		0	3	2	2	0	2	1		0	3	1	2	2	1		3		1	2	2	1	2	2	2	45	2	15		1	1	1	10	2	10		1	32	10	1
380	30	2	1	2	2	3	4	1	2		1	1	2	2	0	2	1		0	4	1	1	8	1	5	3	10	1	6	2	1	1	2	2	40	2	0	3	1	1	1	10	4	9.25		1	37	5	3
380	41	4	1	2	2	5	5	1	4		0	3	2	2	0	2			0	3	1	3	2	1	3	3	12	0	0	2	1	1	2	2	40	2	0	3	1	1	3	10	5	9		1	28	12	0
380	41	4	1	2	2	5	5	1	4		0	3	2	2	0	2			0	3	1	3	2	1		3		0	0	2	1	1	2	2	40	2	0	3	1	1	3	10	5	9		1	28	12	0
380	41	6	1	2	2	5	5	1			1	1	2	2	0	2	2		0	2	1	3	2	1		3		1	1	2	1	1	2	2	40	2	0	3	1	1	3	10	5	9		1	23	12	1
381	20	4	1	2	2	5	5	1	1		1	1	2	2	1	2	1		0	3	2		4	1	3	3	12	1	2	2	1	2	2	2	35	2	0	1	1	1	2	13	4	7.57143	2	1	28		1
381	20	4	1	2	2	5	5	1	1		1	3	2	2	1	2	1		0	3	2		4	1		3		1	2	2	1	2	2	2	35	2	0	1	1	1	2	13	4	7.57143	2	1	28		1
381	42	4	1	2	2	5	5	1	1		1	1	2	2	1	2	1	1	0	3	1	3	2	1	3	2	14	1	1	2	1	1	2	2	35	2	0	1	1	1	2	9.5	6	10.6667	2	1	28	14	1
381	42	4	1	2	2	5	5	1	1		1	3	2	2	1	2	1	1	0	3	1	3	2	1		2		1	1	2	1	1	2	2	35	2	0	1	1	1	2	9.5	6	10.6667	2	1	28	14	1
381	53	8	1	2	2	3	4	1			1	1	2	2	0	2			0	2	2		2	1	4	1		1	2	2	2	2	2	2	35	2	0	1	1	1	0	0	0	0		1	20		1
381	64	2	1	2	2	4	5	1	1		1	1	2	2	0	2	1		0	3	1	2	8	1	3	3	8	1	4	2	1	2	2	2	35	2	0	1	1	1	2	11	4	9.25		1	29	10	2
381	86	2	1	2	2	5	5	1			1	1	2	2	0	2	1		0	3	2		7	1	4	2	10	1	5	2	1	1	2	2	35	2	0	1	1	1	5	8	6	6.57143		1	25		3
381	108	2	1	2	2	4	4	1	1		0	3	1	2	0	1	1		0	4	1	2	8	1	5	3	10	1	4	2	1	2	2	2	35	2	0	1	1	1	1	10	4	9.25		1	43	10	2
382	7	2	1	2	2	5	5	1			1	1	2	2	1	2	2		0	3	1	2	2	1	3	2	9	1	1	2	2	1	2	2	20	2	0	1	1	1	1	9	2	9	1	1	30	9	1
382	18	3	1	2	2	5	5	1			2	1	2	2	0	2	1		0	3	1	1	1	1	4	3	10	1	2	2	1	2	2	2	20	2	0	1	1	1	1	10	5	10.6		1	32	5	1
382	18	3	1	2	2	5	5	1			2	1	2	2	0	2	1		0	3	1	1	1	1		3		1	2	2	1	2	2	2	20	2	0	1	1	1	1	10	5	10.6		1	32	5	1
382	51	2	1	2	2	4	5	1	2		1	3	2	2	0	1	1		0	2	1	1	4	1	3	1		1	3	2	2	2	2	2	20	2	0	1	1	1	0	0	3	5.25		1	22	3	2
382	51	2	1	2	2	4	5	1	2		1	3	2	2	0	1	1		0	2	1	1	4	1		1		1	3	2	2	2	2	2	20	2	0	1	1	1	0	0	3	5.25		1	22	3	2
382	51	2	1	2	2	4	5	1	2		1	1	2	2	0	1	1		0	2	1	1	4	1		1		1	3	2	2	2	2	2	20	2	0	1	1	1	0	0	3	5.25		1	22	3	2
382	62	5	1	2	2	4	5	1			2	1	2	2	0	2	1		0	3	1	1	2	1	4	2	8	1	6	2	2	2	2	2	20	2	0	1	1	1	2	9.5	5	6.16667		1	30	2	3
382	62	5	1	2	2	4	5	1			2	1	2	2	0	2	1		0	3	1	1	2	1		2		1	6	2	2	2	2	2	20	2	0	1	1	1	2	9.5	5	6.16667		1	30	2	3
382	62	13	1	2	2	4	5	1			2	1	1	2	1	1	1		0	3	1	1	2	1		2		1	2	2	2	2	2	2	20	2	0	1	1	1	2	9.5	5	6.16667	1	1	27	5	1
382	62	13	1	2	2	4	5	1			2	1	1	2	1	1	1		0	3	1	1	2	1		2		1	2	2	2	2	2	2	20	2	0	1	1	1	2	9.5	5	6.16667	1	1	27	5	1
382	73	2	1	2	2	3	4	1			2	1	1	2	1	1	1		0	3	2		8	1	4	1	2	1	6	2	1	2	2	2	20	2	0	1	1	1	1	2	1	0.5	1	1	33		3
382	73	2	1	2	2	3	4	1			2	1	1	2	1	1	1		0	3	2		8	1		1		1	6	2	1	2	2	2	20	2	0	1	1	1	1	2	1	0.5	1	1	33		3
383	15	3	1	2	2	5	5	1			1	1	2	2	1	2	1		0	3	1	4	6	1	4	3	16	1	2	2	2	1	2	2	21	2	0	3	0	0	1	16	3	16	1	1	30	16	1
383	59	4	1	2	2	5	5	1			1	1	2	2	0	2	2		0	3	1	3	1	1	3	3	14	1	1	1	2	1	2	2	21	2	0	3	0	0	2	12	4	12.5		1	25	14	1
383	81	2	1	2	2	3	4	1	1		0	3	1	2	0	2	1		0	4	2		6	1	5	1		1	6	2	2	2	2	2	21	2	0	3	0	0	0	0	1	0.833333		1	35		3
384	8	2	1	2	2	3	4	1			2	1	2	2	0	2	2		0	3	2		4	1	4	1		1	5	2	1	2	2	2	5	2	0	3	1	0	0	0	0	0		1	30		3
384	8	2	1	2	2	3	4	1			2	1	2	2	0	2	2		0	3	2		4	1		1		1	5	2	1	2	2	2	5	2	0	3	1	0	0	0	0	0		1	30		3
384	74	2	1	2	2	5	5	1			1	1	2	2	1	2	2		0	4	1	1	2	1	6	3	10	1	6	2	2	1	2	2	5	2	0	3	1	0	1	10	3	6.25	1	1	39	5	3
385	24	2	1	2	2	5	5	1			1	1	2	2	1	2	2		0	3	1	4	1	1	4	3	14	1	1	2	2	1	2	2	20	2	0	3	0	0	1	14	2	15	1	1	31	16	1
385	90	2	1	2	2	5	5	1			1	1	2	2	0	1	2		0	4	1	3	1	1	4	3	16	1	2	2	2	1	2	2	20	2	0	3	0	0	1	16	2	15		1	37	14	1
386	6	2	1	2	2	5	5	1	1		1	1	2	2	1	2	1		0	3	1	4	1	1	4	3	12	1	2	2	2	1	2	2	0	2	2	3	1	1	1	12	2	14	1	1	33	16	1
386	17	2	1	2	2	5	5	1	1		1	1	2	2	1	2	2		0	5	1	2	1	1	6	2	9	1	3	1	2	2	2	2	0	2	2	3	1	1	1	9	2	9.5	1	1	47	10	2
386	28	2	1	2	2	5	5	1	2		1	1	2	2	0	2	1		0	3	1	2	2	1	4	3	12	1	3	2	2	1	2	2	0	2	2	3	1	1	1	12	2	11		1	30	10	2
387	11	2	1	2	2	3	3	1			2	1	2	2	0	2			0	2	2		6	1	3	1		1	2	2	2	2	2	2	25	2	0	3	0	0	0	0	0	0		1	22		1
387	11	2	1	2	2	3	3	1			2	1	2	2	0	2			0	2	2		6	1		1		1	2	2	2	2	2	2	25	2	0	3	0	0	0	0	0	0		1	22		1
387	35	2	1	2	2	5	5	1			2	1	2	2	0	2	1		0	2	1	2	8	1	4	3	10	1	2	2	1	1	2	2	25	2	0	3	0	0	1	10	2	10		1	24	10	1
387	35	2	1	2	2	5	5	1			2	1	2	2	0	2	1		0	2	1	2	8	1		3		1	2	2	1	1	2	2	25	2	0	3	0	0	1	10	2	10		1	24	10	1
387	52	3	1	2	2	5	5	1			1	1	2	2	0	2	1		0	3	1	4	2	1	4	3	16	1	2	1	2	1	2	2	25	2	0	3	0	0	1	16	4	15		1	31	16	1
387	60	2	1	2	2	5	5	1			1	1	2	2	1	2	1		0	3	1	4	2	1	3	3	16	1	2	2	2	1	2	2	25	2	0	3	0	0	1	16	2	16	1	1	32	16	1
388	12	2	1	2	2	5	5	1			1	1	2	2	0	2	1		0	4	1	2	2	1	4	3	12	1	3	2	2	2	2	2	40	2	2	3	1	1	1	12	3	9.33333		1	35	8	2
388	45	2	1	2	2	5	5	1			1	1	2	2	1	2	1	2	0	3	1	2	2	1	3	3	14	1	2	2	1	2	2	2	40	2	2	3	1	1	1	14	2	12	1	1	29	10	1
388	56	5	1	2	2	4	5	1	1		1	3	1	2	1	1	2		0	4	1	2	2	1	4	3	12	1	3	2	1	2	1	2	40	2	2	3	1	1	3	10	5	7.66667	1	1	37	6	2
388	56	5	1	2	2	4	5	1	1		1	1	1	2	1	1	2		0	4	1	2	2	1		3		1	3	2	1	2	1	2	40	2	2	3	1	1	3	10	5	7.66667	1	1	37	6	2
388	67	2	1	2	2	3	4	1			2	1	2	2	0	2	2		0	2	1	1	7	1	3	1	3	1	4	2	2	2	2	2	40	2	2	3	1	1	1	3	2	2.5		1	24	2	2
388	67	2	1	2	2	3	4	1			2	1	2	2	0	2	2		0	2	1	1	7	1		1		1	4	2	2	2	2	2	40	2	2	3	1	1	1	3	2	2.5		1	24	2	2
389	20	5	1	2	2	5	5	1	2		2	1	1	2	1	1	2		0	3	1	2	2	1		3		1	3	2	1	2	2	2	35	2	0	3	1	1	1	14	5	7	1	1	28	8	2
389	20	5	1	2	2	5	5	1	2		2	1	1	2	1	1	2		0	3	1	2	2	1		3		1	3	2	1	2	2	2	35	2	0	3	1	1	1	14	5	7	1	1	28	8	2
389	31	8	1	2	2	5	5	1	1		0	4	2	2	1	2	1		0	3	1	3	2	1	4	3	16	0	0	1	1	1	2	2	35	2	0	3	1	1	3	15.3333	6	15	1	1	25	15	0
389	53	2	1	2	2	5	5	1	1		1	1	2	2	0	2	2		0	3	1	3	2	1	4	3	16	1	4	2	1	1	2	2	35	2	0	3	1	1	1	16	2	15		1	28	14	2
389	53	2	1	2	2	5	5	1	1		1	3	2	2	0	2	2		0	3	1	3	2	1		3		1	4	2	1	1	2	2	35	2	0	3	1	1	1	16	2	15		1	28	14	2
389	64	2	1	2	2	5	5	1			1	1	2	2	0	2	2		0	4	1	2	1	1	6	3	14	1	5	2	1	2	2	2	35	2	0	3	1	1	1	14	4	11.5		1	42	10	3
389	97	2	1	2	2	3	4	1			1	1	2	2	0	2	1		0	4	1	1	4	1	4	2	7	1	4	2	2	2	2	2	35	2	0	3	1	1	1	7	2	5		1	40	3	2
389	108	4	1	2	2	5	5	1			1	1	2	2	0	2	2		0	3	1	3	2	1	6	2		1	1	2	2	2	2	2	35	2	0	3	1	1	1	5	3	6.75		1	25	12	1
390	38	4	1	2	2	5	5	1			1	1	2	2	0	2	1		0	3	1	3	2	1	4	3	10	1	4	2	2	1	2	2	40	2	0	1	1	1	2	12	4	10.75		1	30	14	2
390	82	2	1	2	2	4	5	1			1	1	2	2	0	2	2		0	4	1	2	2	1	4	2	9	1	3	2	2	2	2	2	40	2	0	1	1	1	1	9	4	7.4		1	35	10	2
390	104	8	1	2	2	5	5	1			1	1	2	2	0	2			0	3	1	2	2	1	3	3	16	1	1	2	1	1	2	2	40	2	0	1	1	1	3	12.6667	7	12.1429		1	25	9	1
391	35	5	1	2	2	5	5	1	1		1	1	2	2	0	2	1		0	3	1	1	7	1		3		1	4	1	1	1	2	2	14	2	0	3	0	0	2	11	5	11		1	29	1	2
391	90	4	1	2	2	5	5	1	3		1	1	2	2	0	1	1		0	3	1	4	6	1	4	3	14	1	3	1	2	1	2	2	14	2	0	3	0	0	4	13.5	7	14.2857		1	34	16	2
391	90	9	1	2	2	5	5	1			1	1	2	2	0	2	1		0	3	1	4	6	1		3		1	1	1	2	1	2	2	14	2	0	3	0	0	4	13.5	7	14.2857		1	28	16	1
391	101	4	1	2	2	5	5	1			1	1	2	2	0	2	1		0	2	1	4	1	1	5	2	16	1	1	2	2	1	2	2	14	2	0	3	0	0	4	8.5	6	11		1	22	16	1
392	21	4	1	2	2	5	5	1			1	1	2	2	1	2	1		0	3	1	3	1	1	6	3	12	1	1	1	2	1	2	2	15	2	0	3	0	0	2	13	5	13.2	2	1	25	14	1
393	45	2	1	2	2	5	5	1			2	1	2	2	0	2	2		0	3	1	3	1	1	3	3	16	1	3	1	1	1	2	2	3	2	0	3	1	1	2	10.5	3	11		1	30	12	2
393	45	2	1	2	2	5	5	1			2	1	2	2	0	2	2		0	3	1	3	1	1		3		1	3	1	1	1	2	2	3	2	0	3	1	1	2	10.5	3	11		1	30	12	2
394	17	2	1	2	2	4	5	1			1	1	2	2	0	2	1		0	3	1	3	2	1	4	3	10	1	3	2	2	2	2	2	12	2	0	1	1	1	1	10	2	11		1	31	12	2
394	28	3	1	2	2	5	5	1			2	1	2	2	0	2	2		0	4	1	2	2	1	4	3	10	1	2	2	1	2	2	2	12	2	0	1	1	1	2	10	6	9.33333		1	36	10	1
394	28	3	1	2	2	5	5	1			2	1	2	2	0	2	2		0	4	1	2	2	1		3		1	2	2	1	2	2	2	12	2	0	1	1	1	2	10	6	9.33333		1	36	10	1
394	28	7	1	2	2	5	5	1			2	1	2	2	0	2	2		0	3	1	2	2	1		3		1	2	2	1	2	2	2	12	2	0	1	1	1	2	10	6	9.33333		1	32	10	1
394	28	7	1	2	2	5	5	1			2	1	2	2	0	2	2		0	3	1	2	2	1		3		1	2	2	1	2	2	2	12	2	0	1	1	1	2	10	6	9.33333		1	32	10	1
394	72	2	1	2	2	5	5	1			1	1	2	2	0	2	1		0	3	1	2	2	1	4	3	10	1	1	1	1	2	2	2	12	2	0	1	1	1	1	10	2	10		1	25	10	1
394	83	2	1	2	2	5	5	1	1		1	3	2	2	0	2	2		0	3	1	2	2	1	3	2	9	1	1	2	1	2	2	2	12	2	0	1	1	1	1	9	2	8.5		1	29	8	1
394	83	2	1	2	2	5	5	1	1		1	1	2	2	0	2	2		0	3	1	2	2	1		2		1	1	2	1	2	2	2	12	2	0	1	1	1	1	9	2	8.5		1	29	8	1
394	94	1	1	2	2	5	5	1			1	1	2	2	0	2	2		0	2	1	4	2	1		1		1	2	2	2	2	2	2	12	2	0	1	1	1			1	16		1	22	16	1
394	105	2	1	2	2	5	5	1			1	1	2	2	0	2	1		0	4	1	1	2	1	4	2	8	1	3	2	1	2	2	2	12	2	0	1	1	1	1	8	2	6.5		1	38	5	2
395	37	2	1	2	2	3	4	1			1	1	2	2	0	2	2		0	2	1	3	8	1	3	2	9	1	1	2	2	1	2	2	24	2	2	3	0	0	1	9	2	10.5		1	21	12	1
395	81	2	1	2	2	3	4	1			2	1	2	2	0	2	1		0	3	2		2	1	4	1		1	5	2	2	2	2	2	24	2	2	3	0	0	0	0	0	0		1	29		3
395	81	2	1	2	2	3	4	1			2	1	2	2	0	2	1		0	3	2		2	1		1		1	5	2	2	2	2	2	24	2	2	3	0	0	0	0	0	0		1	29		3
395	92	2	1	2	2	2	3	1			1	1	2	2	0	2	2		0	4	2		2	1	4	1		1	6	2	1	2	2	2	24	2	2	3	0	0	0	0	0	0		1	38		3
396	49	4	1	1	2	5	5	1			1	1	2	2	0	2	1		0	4	1	3	2	1	5	3	16	1	5	1	1	1	2	2					0	0	2	15	7	11.2857		1	38	14	3
397	47	2	1	1	2	5	5	1	1		0	3	2	2	1	1	1		0	4	1	4	1	1	5	3	16	1	2	1	2	1	2	2					0	0	1	16	2	16	2	1	43	16	1
397	58	2	1	1	2	5	5	1			2	1	2	2	0	2			0	3	1	3	4	1	3	3	12	1	5	2	1	1	2	2					0	0	1	12	2	12		1	26	12	3
397	58	2	1	1	2	5	5	1			2	1	2	2	0	2			0	3	1	3	4	1		3		1	5	2	1	1	2	2					0	0	1	12	2	12		1	26	12	3
397	80	4	1	1	2	5	5	1	2		0	3	2	2	0	2	1		0	4	1	4	1	1	4	3	16	1	2	2	1	1	2	2					0	0	2	13	3	10.5		1	36	16	1
397	80	4	1	1	2	5	5	1	2		0	3	2	2	0	2	1		0	4	1	4	1	1		3		1	2	2	1	1	2	2					0	0	2	13	3	10.5		1	36	16	1
398	2	2	1	1	2	5	5	1	1		1	3	2	2	1	2	1		0	3	1	3	2	1	3	3	12	1	2	2	1	2	2	2					0	0	1	12	2	13	2	1	29	14	1
398	2	2	1	1	2	5	5	1	1		1	1	2	2	1	2	1		0	3	1	3	2	1		3		1	2	2	1	2	2	2					0	0	1	12	2	13	2	1	29	14	1
398	5	6	1	1	2	5	4	1	4		0	3	2	2	0	2	1		0	3	2		1	1	4	2	10	1	1	2	1	2	2	2					0	0	2	6.66667	5	3.5		1	28		1
398	5	6	1	1	2	5	4	1	4		0	3	2	2	0	2	1		0	3	2		1	1		2		1	1	2	1	2	2	2					0	0	2	6.66667	5	3.5		1	28		1
398	5	6	1	1	2	5	4	1	4		0	3	2	2	0	2	1		0	3	2		1	1		2		1	1	2	1	2	2	2					0	0	2	6.66667	5	3.5		1	28		1
398	5	8	1	1	2	5	4	1			1	1	2	2	1	2	1		0	2	2		1	1		2		1	2	2	1	2	2	2					0	0	2	6.66667	5	3.5	2	1	22		1
398	9	2	1	1	2	3	1	1			1	1	2	2	1	2	1		0	3	2		1	1	4	2	8	1	3	2	2	2	2	2					0	0	1	8	1	4	1	1	33		2
398	16	2	1	1	2	4	3	1	1		2	1	2	2	0	2	1		0	2	1	2	4	1	3	3	10	1	3	2	1	2	2	2					0	0	1	10	2	9.5		1	24	9	2
398	16	2	1	1	2	4	3	1	1		2	1	2	2	0	2	1		0	2	1	2	4	1		3		1	3	2	1	2	2	2					0	0	1	10	2	9.5		1	24	9	2
399	29	2	1	1	2	3	2	1	3		1	1	1	2	0	2	1		0	3	2		2	1	3	2	5	1	4	2	1	2	2	2					0	0	1	5	2	3.66667		1	31		2
399	29	2	1	1	2	3	2	1	3		1	3	1	2	0	2	1		0	3	2		2	1		2		1	4	2	1	2	2	2					0	0	1	5	2	3.66667		1	31		2
399	51	2	1	1	2	3	1	1			2	1	2	2	0	2	1		0	3	2		2	1	3	2	5	1	6	2	1	2	2	2					0	0	1	5	1	2.5		1	29		3
399	51	2	1	1	2	3	1	1			2	1	2	2	0	2	1		0	3	2		2	1		2		1	6	2	1	2	2	2					0	0	1	5	1	2.5		1	29		3
399	73	2	1	1	2	4	2	1	2		1	1	2	2	0	2	1		0	2	1	2	3	1	3	3	12	1	2	2	1	2	2	2					0	0	1	12	2	11		1	24	10	1
399	73	2	1	1	2	4	2	1	2		1	3	2	2	0	2	1		0	2	1	2	3	1		3		1	2	2	1	2	2	2					0	0	1	12	2	11		1	24	10	1
399	73	2	1	1	2	4	2	1	2		1	3	2	2	0	2	1		0	2	1	2	3	1		3		1	2	2	1	2	2	2					0	0	1	12	2	11		1	24	10	1
399	84	3	1	1	2	4	2	1	1		0	2	2	2	0	2	2		0	3	2		6	1	4	1		0	0	2	1	2	2	2					0	0	0	0	0	0		1	25		0
399	95	3	1	1	2	4	3	1	1		0	3	2	2	0	2	2		0	2	2		2	1	3	2	7	0	0	2	1	2	2	2					0	0	2	6	2	2		1	23		0
399	95	4	1	1	2	4	3	1			1	1	2	2	0	2	1		0	3	2		2	1		2		1	4	2	1	2	2	2					0	0	2	6	2	2		1	26		2
399	95	10	1	1	2	4	3	1	2		0	3	2	2	0	2	2		0	3	2		2	1		2		1	1	2	1	2	2	2					0	0	2	6	2	2		1	29		1
399	106	2	1	1	2	3	1	1	2		1	1	2	2	0	2	1		0	3	2		3	1	3	3	10	1	5	2	2	2	2	2					0	0	1	10	2	9		1	30		3
400	27	2	1	1	2	2	1	1			1	1	2	2	0	2	2		0	4	1	1	2	1	4	3	10	1	4	2	2	2	2	2					0	0	1	10	2	7.5		1	40	5	2
400	93	2	1	1	2	3	2	1			0	1			0		1		0	4	2		2	1	5	1		1	2	2	1	2	2	2					0	0	0	0	0	0		1	40		1
400	104	2	1	1	2	2	1	1	1		0	3	2	2	1	2	2		0	3	2		7	1	3	3	10	1	5	2	2	2	2	2					0	0	1	10	2	4.5	2	1	30		3
401	5	1	1	1	2	4	3	1			1	1	2	2	0	2	1		0	4	1	3	2	1		1		1	3	2	2	2	2	2					0	0			1	12		1	36	12	2
401	38	2	1	1	2	4	3	1			2	1	2	2	0	2	2		0	3	1	2	2	1	4	3	12	1	3	2	1	2	2	2					0	0	1	12	2	11		1	25	10	2
401	38	2	1	1	2	4	3	1			2	1	2	2	0	2	2		0	3	1	2	2	1		3		1	3	2	1	2	2	2					0	0	1	12	2	11		1	25	10	2
401	49	4	1	1	2	3	2	1			1	1	2	2	1	2	1		0	3	2		7	1	3	1		1	4	2	1	2	2	2					0	0	2	3.75	6	4.2	1	1	27		2
401	60	3	1	1	2	4	3	1			1	1	2	2	1	2			0	2	1	2	6	2		3		1	1	2	1	2	2	2					0	0	1	10	4	7	1	1	24	9	1
401	71	2	1	1	2	4	3	1	1		2	1	2	2	0	2	2		0	3	1	1	8	1	3	3	10	1	4	2	1	2	2	2					0	0	1	10	2	5		1	27	0	2
401	71	2	1	1	2	4	3	1	1		2	1	2	2	0	2	2		0	3	1	1	8	1		3		1	4	2	1	2	2	2					0	0	1	10	2	5		1	27	0	2
401	93	2	1	1	2	4	3	1	1		1	1	2	2	0	2	2		0	3	1	1	1	1	4	3	12	1	5	2	2	1	2	2					0	0	1	12	2	8.5		1	30	5	3
402	5	4	1	1	2	5	4	1			1	1	2	2	0	2	1		0	2	1	1	4	1	3	2	10	1	2	2	1	2	2	2					0	0	2	6.5	9	8.22222		1	20	5	1
402	38	4	1	1	2	3	1	1	2		1	3	2	2	0	2	2	1	0	2	1	1	4	1	6	2	10	1	1	2	2	2	2	2					0	0	2	7	6	5.71429		1	20	5	1
402	38	4	1	1	2	3	1	1	2		1	1	2	2	0	2	2	1	0	2	1	1	4	1		2		1	1	2	2	2	2	2					0	0	2	7	6	5.71429		1	20	5	1
402	60	4	1	1	2	4	3	1			2	1	2	2	0	1	2		0	3	1	2	1	1	3	3	12	1	2	2	1	2	2	2					0	0	2	11	5	8.8		1	25	8	1
402	60	4	1	1	2	4	3	1			2	1	2	2	0	1	2		0	3	1	2	1	1		3		1	2	2	1	2	2	2					0	0	2	11	5	8.8		1	25	8	1
402	82	2	1	1	2	5	5	1	1		2	1	2	2	1	2	1		0	3	1	3	2	1	3	3	14	1	2	2	1	1	2	2					0	0	3	14	8	9.88889	1	1	25	12	1
402	82	2	1	1	2	5	5	1	1		2	1	2	2	1	2	1		0	3	1	3	2	1		3		1	2	2	1	1	2	2					0	0	3	14	8	9.88889	1	1	25	12	1
402	82	9	1	1	2	5	5	1			1	1	2	2	0	2	1		0	3	1	3	2	1		3		1	2	2	1	1	2	2					0	0	3	14	8	9.88889		1	32	12	1
402	104	4	1	1	2	4	3	1			1	1	2	2	0	2	1		0	3	1	2	2	1	6	1		1	3	2	2	2	2	2					0	0	2	2.66667	4	4		1	26	10	2
402	104	9	1	1	2	4	3	1	1		1	1	2	2	0	2	1	1	0	2	1	2	1	1		1		1	2	2	2	2	2	2					0	0	2	2.66667	4	4		1	19	6	1
402	104	9	1	1	2	4	3	1	1		1	3	2	2	0	2	1	1	0	2	1	2	1	1		1		1	2	2	2	2	2	2					0	0	2	2.66667	4	4		1	19	6	1
403	19	2	1	1	2	3	2	1	1		1	1	2	2	0	2	1		0	4	1	1	4	1	4	2	7	1	4	2	1	2	2	2					0	0	1	7	2	6		1	35	5	2
403	30	2	1	1	2	4	2	1			1	1	2	2	0	2	1		0	3	1	2	4	1	3	3	10	1	3	2	1	2	2	2					0	0	1	10	2	10		1	26	10	2
403	74	4	1	1	2	4	3	1			1	1	2	2	0	2	2	1	0	3	1	1	4	1	6	2	7	1	1	2	1	2	2	2					0	0	2	8.5	6	6.42857		1	27	5	1
403	85	4	1	1	2	5	5	1			1	1	2	2	0	2	1		0	3	1	4	4	1	4	3	16	1	3	2	2	1	2	2					0	0	3	14	7	12.375		1	31	16	2
403	96	4	1	1	2	5	5	1			1	1	2	2	0	2	2		0	3	1	4	2	1	3	3	14	1	1	2	1	1	2	2					0	0	1	14	5	12.8		1	31	16	1
403	107	2	1	1	2	4	2	1			1	1	2	2	0	2	1	1	0	3	2		4	1	3	3	14	1	4	2	1	2	2	2					0	0	1	14	1	7		1	27		2
404	76	2	1	1	2	5	5	1			1	1	2	2	0	2	1		0	3	1	4	2	1		1		1	2	2	2	2	2	2					0	0			5	14.8		1	30	16	1
404	98	4	1	1	2	5	5	1			1	1	2	2	1	1	1		0	3	1	3	2	1	4	3	12	1	1	2	2	1	2	2					0	0	2	14	5	13.6	7	1	25	12	1
405	39	2	1	1	2	5	5	1	1		0	3	2	2	0	2	2		0	3	1	4	1	1	4	3	12	0	0	1	2	1	2	2					0	0	1	12	2	9.33333		1	27	16	0
405	50	2	1	1	2	5	5	1	2		1	1	2	2	0	2	1		0	4	1	4	2	1	4	3	16	1	1	2	2	1	2	2					0	0	1	16	2	16		1	36	16	1
405	83	4	1	1	2	5	5	1	2		0	3	2	2	0	2	1	1	0	3	1	4	4	1	3	3	12	1	2	1	1	1	2	2					0	0	3	12.6667	9	13.6667		1	33	16	1
405	83	4	1	1	2	5	5	1	2		0	3	2	2	0	2	1	1	0	3	1	4	4	1		3		1	2	1	1	1	2	2					0	0	3	12.6667	9	13.6667		1	33	16	1
405	83	8	1	1	2	5	5	1	1		1	3	2	2	0	2	1		0	3	1	3	4	1		3		1	3	1	1	1	2	2					0	0	3	12.6667	9	13.6667		1	33	14	2
405	83	8	1	1	2	5	5	1	1		1	1	2	2	0	2	1		0	3	1	3	4	1		3		1	3	1	1	1	2	2					0	0	3	12.6667	9	13.6667		1	33	14	2
405	105	2	1	1	2	5	5	1	1		1	1	2	2	0	1	1		0	3	1	4	1	1	4	3	16	1	2	1	2	1	2	2					0	0	1	16	2	16		1	33	16	1
406	5	2	1	1	2	4	3	1			1	1	2	2	1	2	1		0	3	1	2	2	1	3	3	14	1	2	2	1	1	1	2					0	0	1	14	2	11.5	1	1	27	9	1
406	60	4	1	1	2	5	4	1	1		0	3	2	2	0	2	1	1	0	3	1	2	2	1	6	2		1	2	2	1	2	2	2					0	0	3	6.25	6	6.75		1	29	10	1
406	60	8	1	1	2	5	4	1	1		1	1	1	2	1	1	2		0	3	1	2	2	1		2		1	1	2	1	2	2	2					0	0	3	6.25	6	6.75	1	1	28	10	1
406	104	2	1	1	2	3	2	1			2	1	2	2	0	2	1		0	3	1	2	7	1	3	2	8	1	4	2	2	2	2	2					0	0	1	8	2	9		1	26	10	2
406	104	2	1	1	2	3	2	1			2	1	2	2	0	2	1		0	3	1	2	7	1		2		1	4	2	2	2	2	2					0	0	1	8	2	9		1	26	10	2
407	11	3	1	1	2	4	3	1	3		1	3	2	2	1	2	2		0	3	1	2	2	1	3	2	8	1	2	2	1	2	2	2					0	0	2	6.5	6	7.57143	1	1	30	8	1
407	11	3	1	1	2	4	3	1	3		1	3	2	2	1	2	2		0	3	1	2	2	1		2		1	2	2	1	2	2	2					0	0	2	6.5	6	7.57143	1	1	30	8	1
407	11	3	1	1	2	4	3	1	3		1	1	2	2	1	2	2		0	3	1	2	2	1		2		1	2	2	1	2	2	2					0	0	2	6.5	6	7.57143	1	1	30	8	1
407	11	7	1	1	2	4	3	1	1		1	3	2	2	0	2	1	2	0	3	1	3	4	1		2		1	1	2	1	2	2	2					0	0	2	6.5	6	7.57143		1	29	12	1
407	11	7	1	1	2	4	3	1	1		1	1	2	2	0	2	1	2	0	3	1	3	4	1		2		1	1	2	1	2	2	2					0	0	2	6.5	6	7.57143		1	29	12	1
407	33	2	1	1	2	4	2	1	2		1	3	2	2	1	2	1		0	3	1	1	2	1	3	3	10	1	4	2	2	2	2	2					0	0	1	10	2	3.33333	1	1	27	0	2
407	33	2	1	1	2	4	2	1	2		1	1	2	2	1	2	1		0	3	1	1	2	1		3		1	4	2	2	2	2	2					0	0	1	10	2	3.33333	1	1	27	0	2
407	55	4	1	1	2	4	3	1			2	1	2	2	0	2	1		0	3	1	2	2	1	3	2	14	1	2	2	1	2	2	2					0	0	2	9.5	6	8.28571		1	27	6	1
407	55	4	1	1	2	4	3	1			2	1	2	2	0	2	1		0	3	1	2	2	1		2		1	2	2	1	2	2	2					0	0	2	9.5	6	8.28571		1	27	6	1
407	77	4	1	1	2	5	4	1	1		2	1	2	2	0	2	1		0	4	1	1	2	1	4	1		1	3	2	1	1	2	2					0	0	0	0	7	6.36364		1	36	5	2
407	77	4	1	1	2	5	4	1	1		2	1	2	2	0	2	1		0	4	1	1	2	1		1		1	3	2	1	1	2	2					0	0	0	0	7	6.36364		1	36	5	2
407	77	9	1	1	2	5	4	1	1		1	1	2	2	0	2	1		0	3	1	2	2	1		1		1	4	2	1	1	2	2					0	0	0	0	7	6.36364		1	30	10	2
407	77	14	1	1	2	5	4	1			2	1	2	2	0	2	2		0	3	1	3	2	1		1		1	2	2	1	1	2	2					0	0	0	0	7	6.36364		1	30	14	1
407	77	14	1	1	2	5	4	1			2	1	2	2	0	2	2		0	3	1	3	2	1		1		1	2	2	1	1	2	2					0	0	0	0	7	6.36364		1	30	14	1
408	6	4	1	1	2	4	3	1			1	1	2	2	0	2	1		0	2	1	3	2	1	2	3	16	1	1	2	1	2	2	2					0	0	3	12	6	10.3333		1	23	12	1
408	83	2	1	1	2	4	3	1			1	1	2	2	0	2	1		0	3	1	3	2	1	3	3	12	1	1	2	2	2	2	2					0	0	1	12	2	12		1	27	12	1
409	8	2	1	1	2	4	3	1			1	1	1	2	0	2	2		0	2	1	1	4	1	3	2	5	1	1	2	1	2	2	2					0	0	1	5	3	6		1	24	3	1
409	41	2	1	1	2	5	4	1	1		1	1	2	2	0	2	1		0	4	1	1	2	1	6	3	14	1	1	2	1	2	2	2					0	0	1	14	2	9		1	38	4	1
409	41	2	1	1	2	5	4	1	1		1	3	2	2	0	2	1		0	4	1	1	2	1		3		1	1	2	1	2	2	2					0	0	1	14	2	9		1	38	4	1
409	74	7	1	1	2	4	2	1	1		1	3	2	2	0	2			0	2	1	1	2	1	2	2	10	1	1	2	2	2	2	2					0	0	1	5	6	5.875		1	21	2	1
409	74	7	1	1	2	4	2	1	1		1	1	2	2	0	2			0	2	1	1	2	1		2		1	1	2	2	2	2	2					0	0	1	5	6	5.875		1	21	2	1
409	85	2	1	1	2	5	4	1	1		1	1	1	2	1	1	2		0	3	1	2	8	1	6	3	10	1	5	2	2	2	2	2					0	0	1	10	2	10	1	1	33	10	3
409	96	2	1	1	2	4	3	1			1	1	2	2	0	2	1		0	3	1	2	8	1	3	3	10	1	2	2	1	2	2	2					0	0	1	10	2	10		1	26	10	1
410	32	6	1	1	2	5	5	1			1	1	2	2	0	2	2		0	3	1	1	2	3	4	1	8	1	3	2	1	1	2	2					0	0	1	4	3	3.66667		1	29	5	2
410	43	2	1	1	2	3	2	1			1	1	2	2	1	2	1		0	3	2		4	1	5	3	10	1	6	2	1	2	2	2					0	0	1	10	1	5	1	1	28		3
410	76	2	1	1	2	2	1	1			1	1	2	2	1	2	2	2	0	3	2		4	1	3	3	10	1	3	2	2	2	2	2					0	0	1	10	1	5	2	1	32		2
410	87	2	1	1	2	5	4	1	1		1	1	2	2	1	1	1		0	3	1	1	4	1	3	3	10	1	3	2	2	2	2	2					0	0	1	10	2	5	1	1	27	0	2
411	4	4	1	1	2	4	2	1			1	1	2	2	0	2			0	2	2		8	1	2	1		1	1	2	1	2	2	1					0	0	0	0	0	0		1	22		1
411	15	2	1	1	2	3	1	1	1		1	1	2	2	0	2	1		0	3	1	1	4	1	4	3	12	1	5	2	2	2	2	2					0	0	1	12	2	7.5		1	28	3	3
411	26	3	1	1	2	3	1	1			1	1	2	2	0	2	2		0	4	2		4	1	6	1		1	5	2	2	2	2	2					0	0	0	0	1	0.625		1	41		3
411	26	5	1	1	2	3	1	1	2		1	3	2	2	0	2	2		0	3	2		8	1		1		1	6	2	2	2	2	2					0	0	0	0	1	0.625		1	30		3
411	26	5	1	1	2	3	1	1	2		1	1	2	2	0	2	2		0	3	2		8	1		1		1	6	2	2	2	2	2					0	0	0	0	1	0.625		1	30		3
411	26	12	1	1	2	3	1	1	1		0	3	2	2	0	2	2		0	2	1	1	7	1		1		1	0	2	2	2	2	2					0	0	0	0	1	0.625		1	20	5	0
411	37	4	1	1	2	3	1	1			2	1	2	2	0	2	1	1	0	3	1	2	4	1	6	2		1	2	2	2	2	2	2					0	0	1	5	3	4		1	25	8	1
411	37	4	1	1	2	3	1	1			2	1	2	2	0	2	1	1	0	3	1	2	4	1		2		1	2	2	2	2	2	2					0	0	1	5	3	4		1	25	8	1
411	59	2	1	1	2	3	2	1			1	1	2	2	0	2			0	3	2		4	1	3	1		1	3	2	2	2	2	2					0	0	0	0	0	0		1	25		2
411	81	2	1	1	2	5	4	1	2		1	4	2	2	0	2	1		0	4	1	3	2	1	5	3	10	1	6	2	2	2	2	1					0	0	1	10	2	11		1	38	12	3
411	81	2	1	1	2	5	4	1	2		1	1	2	2	0	2	1		0	4	1	3	2	1		3		1	6	2	2	2	2	1					0	0	1	10	2	11		1	38	12	3
411	103	6	1	1	2	1	1	1	1		0	2	2	2	0	2			0	3	2		4	1	3	2	5	1	4	2	1	2	2	2					0	0	1	5	1	1.66667		1	31		2
412	10	11	1	1	2	4	2	1	4		1	3	2	2	0	2	1		0	3	1	1	2	1	3	1	5	1	5	2	1	2	2	2					0	0	1	2.5	5	2.77778		1	30	4	3
412	10	11	1	1	2	4	2	1	4		1	3	2	2	0	2	1		0	3	1	1	2	1		1		1	5	2	1	2	2	2					0	0	1	2.5	5	2.77778		1	30	4	3
412	10	11	1	1	2	4	2	1	4		1	1	2	2	0	2	1		0	3	1	1	2	1		1		1	5	2	1	2	2	2					0	0	1	2.5	5	2.77778		1	30	4	3
412	54	5	1	1	2	5	5	1			1	1	2	2	0	2	1		0	2	1	2	2	1	6	2	5	1	1	2	2	1	2	2					0	0	2	6.5	4	4.33333		1	21	8	1
412	76	2	1	1	2	5	4	1			1	1	2	2	0	2	1		0	3	1	2	2	1	3	3	12	1	3	2	1	2	2	2					0	0	1	12	2	11		1	27	10	2
412	109	2	1	1	2	4	3	1			1	1	2	2	0	2	2		0	2	1	2	2	1		1		1	2	2	1	2	2	2					0	0			4	7.5		1	24	10	1
412	109	6	1	1	2	4	3	1	1		2	1	2	2	1	2	2		0	2	1	1	2	1		1		1	2	2	1	2	2	2					0	0			4	7.5	2	1	19	5	1
412	109	6	1	1	2	4	3	1	1		2	2	2	2	1	2	2		0	2	1	1	2	1		1		1	2	2	1	2	2	2					0	0			4	7.5	2	1	19	5	1
412	109	6	1	1	2	4	3	1	1		2	1	2	2	1	2	2		0	2	1	1	2	1		1		1	2	2	1	2	2	2					0	0			4	7.5	2	1	19	5	1
414	53	2	1	1	2	5	5	1			1	1	2	2	1	2			0	3	1	2	1	1	3	3	12	1	1	1	2	1	2	2					0	0	1	12	2	11	1	1	26	10	1
414	64	4	1	1	2	4	2	1			1	1	2	2	1	1	2		0	3	1	3	4	1	3	1	8	1	3	2	1	2	2	2					0	0	1	4	4	6	1	1	26	13	2
414	75	5	1	1	2	5	5	1			2	1	2	2	1	2	2		0	3	1	3	1	1	4	3		1	2	1	1	2	2	2					0	0	3	11.5	6	12	2	1	27	14	1
414	75	5	1	1	2	5	5	1			2	1	2	2	1	2	2		0	3	1	3	1	1		3		1	2	1	1	2	2	2					0	0	3	11.5	6	12	2	1	27	14	1
414	75	9	1	1	2	5	5	1			1	1	2	2	1	2	2	1	0	3	1	4	1	1		3		1	1	1	1	2	2	2					0	0	3	11.5	6	12	2	1	34	16	1
414	86	4	1	1	2	5	4	1			1	1	2	2	1	2	2	1	0	4	1	2	2	1	6	3	10	1	1	2	1	1	2	2					0	0	2	10	6	10.1667	2	1	35	10	1
415	33	2	1	1	2	5	5	1			2	1	2	2	0	2	1		0	3	1	4	2	1	4	3	16	1	3	1	2	1	2	2					0	0	1	16	2	16		1	30	16	2
415	33	2	1	1	2	5	5	1			2	1	2	2	0	2	1		0	3	1	4	2	1		3		1	3	1	2	1	2	2					0	0	1	16	2	16		1	30	16	2
415	99	7	1	1	2	5	5	1	1		0	3	2	2	0	2	1		0	3	1	4	8	1	4	3	16	1	1	1	1	1	2	2					0	0	3	16	6	15.6667		1	29	16	1
416	7	2	1	1	2	5	5	1			1	1	2	2	0	2	2		0	4	1	4	2	1	4	3	16	1	3	1	2	1	2	2					0	0	1	16	2	16		1	38	16	2
416	84	4	1	1	2	5	5	1			1	1	2	2	0	2	2		0	2	1	3	1	1	6	3	16	1	1	2	1	1	2	2					0	0	2	16	6	14.3333		1	23	14	1
417	19	2	1	1	2	2	1	1			1	1	2	2	0	2	1	2	0	3	2		4	1	4	2	5	1	5	2	2	2	2	2					0	0	1	5	1	2.5		1	33		3
417	30	2	1	1	2	2	1	1			2	1	1	2	0	2	2		0	4	2		4	1	4	1		1	6	2	2	2	2	2					0	0	0	0	0	0		1	35		3
417	30	2	1	1	2	2	1	1			2	1	1	2	0	2	2		0	4	2		4	1		1		1	6	2	2	2	2	2					0	0	0	0	0	0		1	35		3
417	74	2	1	1	2	2	1	1	2		1	1	2	2	0	2	2	1	0	3	2		4	1	3	2	5	1	1	2	1	2	2	2					0	0	1	5	1	2.5		1	30		1
417	85	2	1	1	2	2	1	1	1		1	1	1	2	0	2	1		0	2	1	1	2	1	3	1		1	4	2	1	2	2	2					0	0	0	0	1	2.5		1	23	5	2
418	48	4	1	1	2	3	2	1			2	1	2	2	0	2			0	3	2		4	1	3	2	5	1	3	2	1	2	2	2					0	0	3	5.33333	3	2.28571		1	30		2
418	48	4	1	1	2	3	2	1			2	1	2	2	0	2			0	3	2		4	1		2		1	3	2	1	2	2	2					0	0	3	5.33333	3	2.28571		1	30		2
418	70	2	1	1	2	3	1	1	3		0	3	2	2	1	2	1		0	3	1	2	6	1	4	2	8	1	5	2	1	2	2	2					0	0	1	8	2	4.66667	3	1	32	6	3
418	81	4	1	1	2	4	3	1			1	1	2	2	0	2			0	2	1	1	4	1	6	1		1	1	2	1	2	2	2					0	0	2	2.66667	3	2.16667		1	18	4	1
418	81	7	1	1	2	4	3	1			1	1	2	2	1	2			0	2	1	1	4	1		1		1	1	2	1	2	2	2					0	0	2	2.66667	3	2.16667	1	1	17	5	1
419	44	2	1	1	2	5	5	1			1	1	2	2	0	2	1		0	3	1	3	4	1	3	3	16	1	3	2	2	1	2	2					0	0	1	16	2	14		1	28	12	2
419	55	6	1	1	2	5	4	1			1	1	2	2	0	2			0	2	2		6	2	6	3	16	1	1	2	1	2	2	2					0	0	1	16	2	7		1	17		1
420	10	9	1	1	2	5	5	1			2	1	2	2	0	2	1		0	3	1	2	4	1	4	2	10	1	5	2	2	1	2	2					0	0	2	8	7	7		1	31	10	3
420	10	9	1	1	2	5	5	1			2	1	2	2	0	2	1		0	3	1	2	4	1		2		1	5	2	2	1	2	2					0	0	2	8	7	7		1	31	10	3
420	32	3	1	1	2	5	5	1	1		1	1	2	2	0	2	1		0	3	1	2	4	1	3	3	16	1	4	1	1	1	2	2					0	0	3	12.6667	8	11.1111		1	30	10	2
420	32	3	1	1	2	5	5	1	1		1	4	2	2	0	2	1		0	3	1	2	4	1		3		1	4	1	1	1	2	2					0	0	3	12.6667	8	11.1111		1	30	10	2
420	32	9	1	1	2	5	5	1			1	1	2	2	0	2	1		0	3	1	2	4	1		3		1	2	1	1	1	2	2					0	0	3	12.6667	8	11.1111		1	25	10	1
420	54	4	1	1	2	5	5	1			1	1	2	2	0	2	2		0	2	1	3	2	1	6	3	12	1	1	2	2	1	2	2					0	0	2	13	6	12		1	23	12	1
420	109	2	1	1	2	5	5	1			1	1	2	2	0	2	1		0	4	1	4	4	1	4	3	16	1	4	2	2	1	2	2					0	0	1	16	2	16		1	35	16	2
421	97	2	1	1	2	5	5	1	2		1	1	2	2	0	2	1		0	3	2		2	1	5	3	10	1	5	2	1	2	2	2					0	0	1	10	1	5		1	30		3
422	44	2	1	1	2	3	1	1			2	1	2	2	0	2	2		0	4	1	1	2	1	4	2	5	1	3	2	1	2	2	2					0	0	1	5	2	3.33333		1	39	5	2
422	44	2	1	1	2	3	1	1			2	1	2	2	0	2	2		0	4	1	1	2	1		2		1	3	2	1	2	2	2					0	0	1	5	2	3.33333		1	39	5	2
422	55	2	1	1	2	4	3	1			1	1	2	2	0	2	2		0	3	1	3	2	1	4	3	10	1	2	2	1	1	2	2					0	0	1	10	2	12		1	29	14	1
422	77	3	1	1	2	4	2	1	3		1	1	2	2	1	2	2		0	3	1	2	2	1		3		1	2	2	1	2	2	2					0	0	2	10	7	8.75	1	1	28	10	1
422	77	7	1	1	2	4	2	1			1	1	2	2	0	2	2		0	2	1	3	2	1		3		1	3	2	1	2	2	2					0	0	2	10	7	8.75		1	24	12	2
422	99	4	1	1	2	5	4	1			1	1	2	2	0	2	1		0	3	1	1	2	1	3	2	5	1	5	2	1	2	2	2					0	0	2	7.5	3	4.75		1	27	4	3
422	110	2	1	1	2	3	2	1	1		0	2	2	2	1	2	1		0	4	1	2	2	1	4	3	14	1	3	2	2	2	2	2					0	0	1	14	2	11	1	1	36	8	2
423	3	2	1	1	2	5	5	1			1	1	2	2	0	2	1		0	3	1	3	2	1	3	3	16	1	3	2	2	1	2	2					0	0	1	16	2	10		1	29	14	2
424	18	2	1	1	2	3	1	1	1		0	2	2	2	0	2	2		0	3	2		4	1		1		1	1	2	2	2	2	2					0	0			0	0		1	25		1
424	62	2	1	1	2	4	3	1	1		1	1	2	2	0	2	2		0	3	1	1	8	1	4	1		1	1	2	1	2	2	2					0	0	0	0	1	2.5		1	30	5	1
424	84	2	1	1	2	3	2	1	2		1	3	2	2	0	2	1		0	4	2		4	1	4	1	5	1	6	2	2	2	2	2					0	0	1	2.5	3	3.4		1	39		3
424	84	2	1	1	2	3	2	1	2		1	3	2	2	0	2	1		0	4	2		4	1		1		1	6	2	2	2	2	2					0	0	1	2.5	3	3.4		1	39		3
424	84	2	1	1	2	3	2	1	2		1	1	2	2	0	2	1		0	4	2		4	1		1		1	6	2	2	2	2	2					0	0	1	2.5	3	3.4		1	39		3
425	7	2	1	1	2	2	1	1			1	1	2	2	0	2			0	3	2		4	1	3	1		1	3	2	2	2	2	2					0	0	0	0	0	0		1	26		2
425	40	2	1	1	2	3	1	1			1	1	2	2	0	2	1		0	3	2		8	1	3	3	10	1	5	2	2	2	2	2					0	0	1	10	1	5		1	27		3
425	62	2	1	1	2	4	3	1	1		0	3	2	2	0	2	2		0	3	1	3	8	1	3	3	12	0	0	2	1	2	2	2					0	0	1	12	2	12		1	29	12	0
425	73	2	1	1	2	3	1	1			1	1	2	2	0	2	2		0	3	1	2	2	1	4	2	5	1	1	2	1	2	2	2					0	0	1	5	3	7.66667		1	29	9	1
425	95	2	1	1	2	4	2	1	1		1	1	2	2	0	1	2	2	0	2	2		2	1	2	2	5	1	3	2	1	2	2	2					0	0	1	5	2	4.5		1	22		2
425	106	9	1	1	2	4	3	1			2	1	2	2	0	2	2		0	2	2		4	1	3	1	6	1	2	2	2	1	2	2					0	0	2	2.66667	4	3		1	24		1
425	106	9	1	1	2	4	3	1			2	1	2	2	0	2	2		0	2	2		4	1		1		1	2	2	2	1	2	2					0	0	2	2.66667	4	3		1	24		1
426	24	2	1	1	2	5	5	1	1		2	3	2	2	0	2	1		0	4	1	4	1	1	4	3	16	1	4	2	1	1	2	2					0	0	1	16	2	16		1	35	16	2
426	24	2	1	1	2	5	5	1	1		2	1	2	2	0	2	1		0	4	1	4	1	1		3		1	4	2	1	1	2	2					0	0	1	16	2	16		1	35	16	2
426	24	2	1	1	2	5	5	1	1		2	1	2	2	0	2	1		0	4	1	4	1	1		3		1	4	2	1	1	2	2					0	0	1	16	2	16		1	35	16	2
426	35	2	1	1	2	5	5	1			2	1	2	2	1	2	1		0	3	1	3	6	1	4	3	16	1	2	2	1	2	2	2					0	0	1	16	4	14.5	2	1	28	14	1
426	35	2	1	1	2	5	5	1			2	1	2	2	1	2	1		0	3	1	3	6	1		3		1	2	2	1	2	2	2					0	0	1	16	4	14.5	2	1	28	14	1
426	101	2	1	1	2	5	4	1	1		1	1	2	2	0	2	1		0	3	1	2	2	1	4	3	10	1	4	2	1	2	2	2					0	0	1	10	2	9.5		1	30	9	2
427	20	2	1	1	2	2	1	1			1	1	2	2	0	2	1		0	3	2		2	1	4	2	6	1	5	2	2	2	2	2					0	0	1	6	1	3		1	29		3
427	31	2	1	1	2	1	1	1	2		1	1	2	2	0	2	2		0	3	1	2	8	1	4	1	3	1	6	2	2	2	2	2					0	0	1	3	2	4.5		1	31	6	3
427	42	2	1	1	2	3	2	1	1		0	3	1	2	1	1			0	3	2		4	1	3	2	10	1	1	2	2	2	2	2					0	0	1	5	1	3.33333	1	1	31		1
427	53	2	1	1	2	3	1	1			1	1	1	2	1	2	1		0	3	2		2	1	4	1		1	6	2	2	2	2	2					0	0	0	0	1	3.5	2	1	27		3
427	64	3	1	1	2	4	3	1			1	1	2	2	1	1			0	2	1	3	8	1	6	3	10	1	1	2	2	1	2	2					0	0	1	10	5	11.6	1	1	24	14	1
428	87	2	1	1	2	5	5	1			1	1	2	2	1	2	1		0	4	1	3	2	1	4	3	16	1	4	1	2	1	2	2					0	0	1	16	2	15	2	1	39	14	2
429	16	2	1	1	2	5	5	1			1	1	1	2	0	2	1		0	4	2		4	1	4	3	16	1	2	1	2	1	2	2					0	0	2	16	3	11.5		1	42		1
429	16	6	1	1	2	5	5	1			1	1	2	2	0	1	1		0	3	1	3	4	1		3		1	3	1	2	1	2	2					0	0	2	16	3	11.5		1	30	14	2
429	27	2	1	1	2	3	2	1	1		1	1	2	2	0	2	1		0	3	1	1	2	1	4	2	9	1	2	2	1	2	2	2					0	0	1	9	3	6.33333		1	33	4	1
429	27	5	1	1	2	3	2	1			2	1	2	2	0	2	1		0	3	1	1	2	1		2		1	6	2	1	2	2	2					0	0	1	9	3	6.33333		1	34	5	3
429	27	5	1	1	2	3	2	1			2	1	2	2	0	2	1		0	3	1	1	2	1		2		1	6	2	1	2	2	2					0	0	1	9	3	6.33333		1	34	5	3
429	38	9	1	1	2	5	5	1			1	1	2	2	0	2	1		0	3	2		2	1	6	2	14	1	4	1	1	1	2	2					0	0	1	4.66667	6	6.6		1	28		2
430	22	2	1	1	2	5	4	1			1	1	2	1	0	2	1		0	4	1	2	2	1	5	3	14	1	6	2	2	2	2	2					0	0	1	14	3	11.6667		1	38	10	3
431	19	4	1	1	2	5	4	1			3	1	1	2	0	2	2		0	2	1	2	2	1	6	3	10	1	3	2	1	1	2	2					0	0	2	12	8	12		1	24	10	2
431	19	4	1	1	2	5	4	1			3	1	1	2	0	2	2		0	2	1	2	2	1		3		1	3	2	1	1	2	2					0	0	2	12	8	12		1	24	10	2
431	19	4	1	1	2	5	4	1			3	1	1	2	0	2	2		0	2	1	2	2	1		3		1	3	2	1	1	2	2					0	0	2	12	8	12		1	24	10	2
431	52	2	1	1	2	5	5	1			1	1	2	2	0	2	1	1	0	3	1	3	2	1	3	3	10	1	2	2	1	2	2	2					0	0	2	10	4	8.8		1	27	14	1
431	96	10	1	1	2	5	5	1			1	1	2	2	0	2	1		0	3	1	3	1	1	4	3	10	1	3	1	1	1	2	2					0	0	2	10	9	9.88889		1	28	12	2
431	107	2	1	1	2	4	2	1			2	1	2	2	0	2	1		0	3	1	2	4	1	3	3	10	1	3	2	2	2	2	2					0	0	1	10	2	10		1	26	10	2
431	107	2	1	1	2	4	2	1			2	1	2	2	0	2	1		0	3	1	2	4	1		3		1	3	2	2	2	2	2					0	0	1	10	2	10		1	26	10	2
432	34	8	1	1	2	5	5	1			1	1	2	2	0	2	2		0	2	1	3	2	1	4	3	14	1	1	1	1	2	2	2					0	0	3	12	6	10.5714		1	23	14	1
434	41	5	1	1	2	2	1	1			1	1	2	2	0	2	1		0	2	1	1	2	1	5	1		1	2	2	1	2	2	2					0	0	1	2.5	3	2.2		1	23	2	1
434	74	2	1	1	2	3	1	1			1	1	2	2	0	2	1		0	2	2		2	1	2	1		1	2	2	1	2	2	2					0	0	0	0	0	0		1	18		1
435	11	6	1	1	2	3	2	1			1	1	2	2	1	2	2		0	2	1	2	2	1	3	3	10	1	1	2	1	2	2	2					0	0	1	10	3	6.33333	2	1	22	8	1
435	22	3	1	1	2	4	3	1			1	1	2	2	0	2	1		0	3	1	2	2	1	3	3	12	1	2	2	2	1	2	2					0	0	2	11	3	10.6667		1	28	10	1
435	55	2	1	1	2	4	3	1	2		1	1	2	2	1	2	1		0	3	1	2	1	1	4	3	10	1	4	2	1	2	2	2					0	0	1	10	2	10	2	1	28	10	2
435	88	5	1	1	2	5	4	1	2		0	3	1	2	1	2	1		0	2	1	4	2	1	6	3	12	1	0	2	1	1	2	2					0	0	3	14	8	14	2	1	23	16	0
435	88	5	1	1	2	5	4	1	2		0	3	1	2	1	2	1		0	2	1	4	2	1		3		1	0	2	1	1	2	2					0	0	3	14	8	14	2	1	23	16	0
436	48	2	1	1	2	5	5	1	1		1	1	2	2	0	2	1		0	4	1	4	2	1	5	3	16	1	4	1	2	1	2	2					0	0	1	16	3	14		1	38	16	2
437	46	1	1	1	2	5	5	1			2	1	2	2	0	2	1		0	4	1	4	2	1		3		1	5	2	2	2	2	2					0	0	1	16	2	16		1	37	16	3
437	46	1	1	1	2	5	5	1			2	1	2	2	0	2	1		0	4	1	4	2	1		3		1	5	2	2	2	2	2					0	0	1	16	2	16		1	37	16	3
437	57	4	1	1	2	5	5	1	1		1	3	2	2	0	1	2		0	3	1	4	1	1	3	3	16	1	2	2	2	1	2	2					0	0	2	16	5	11		1	34	16	1
437	57	4	1	1	2	5	5	1	1		1	1	2	2	0	1	2		0	3	1	4	1	1		3		1	2	2	2	1	2	2					0	0	2	16	5	11		1	34	16	1
438	12	3	1	1	2	5	5	1			1	1	2	2	1	2	1	1	0	3	1	4	1	1		3		1	1	1	1	2	2	2					0	0	1	16	6	15.6667	1	1	28	16	1
438	22	2	1	1	2	5	4	1	2		1	1	2	2	1	2	1		0	4	1	2	4	1	6	1		1	4	2	2	1	2	2					0	0	0	0	1	5	1	1	40	10	2
438	38	2	1	1	2	5	4	1	2		0	3	2	2	0	2	1		0	4	1	1	4	1	6	2	8	1	6	2	2	2	2	2					0	0	1	8	4	8		1	43	1	3
439	46	2	1	1	2	5	5	1			1	1	2	2	0	2	2	1	0	3	1	2	4	1	4	3	12	1	5	2	2	1	2	2					0	0	1	12	2	10		1	29	8	3
440	67	2	1	1	2	5	5	1			1	1	2	2	0	2			0	4	1	4	1	1	4	3	16	1	4	2	2	1	2	2					0	0	1	16	2	15		1	35	16	2
441	35	2	1	1	2	5	4	1			1	1	2	2	1	2	1		0	4	1	1	4	1	5	3	16	1	6	2	2	2	2	2					0	0	1	16	6	11.1667	1	1	42	1	3
441	46	3	1	1	2	5	5	1			1	1	2	2	0	2	2		0	3	1	4	2	1	3	3	16	1	1	2	2	2	2	2					0	0	2	16	3	16		1	30	16	1
442	17	2	1	1	2	5	5	1			1	1	1	2	1	1	1		0	3	1	3	2	1	3	3	12	1	3	1	2	1	2	2					0	0	1	12	2	12	1	1	26	12	2
442	28	4	1	1	2	4	2	1			2	1	2	2	0	2	2		0	3	1	2	4	1	4	3	12	1	5	2	1	2	2	2					0	0	5	10.6	10	9.63636		1	32	8	3
442	28	4	1	1	2	4	2	1			2	1	2	2	0	2	2		0	3	1	2	4	1		3		1	5	2	1	2	2	2					0	0	5	10.6	10	9.63636		1	32	8	3
442	28	11	1	1	2	4	2	1			1	1	2	2	0	2	1		0	3	1	2	4	1		3		1	5	2	1	2	2	2					0	0	5	10.6	10	9.63636		1	32	10	3
442	28	18	1	1	2	4	2	1			1	1	2	2	0	2	2	1	0	3	1	2	4	1		3		1	2	2	1	2	2	2					0	0	5	10.6	10	9.63636		1	26	9	1
442	39	4	1	1	2	5	5	1	2		1	3	2	2	1	2	1		0	3	1	3	8	1	3	3	16	1	3	2	2	1	2	2					0	0	3	14.6667	4	11	5	1	27	11	2
442	39	4	1	1	2	5	5	1	2		1	1	2	2	1	2	1		0	3	1	3	8	1		3		1	3	2	2	1	2	2					0	0	3	14.6667	4	11	5	1	27	11	2
442	50	2	1	1	2	5	5	1	1		2	1	2	2	1	2	2		0	3	1	4	4	1	4	3	16	1	2	2	2	1	2	2					0	0	1	16	2	16	1	1	31	16	1
442	50	2	1	1	2	5	5	1	1		2	3	2	2	1	2	2		0	3	1	4	4	1		3		1	2	2	2	1	2	2					0	0	1	16	2	16	1	1	31	16	1
442	50	2	1	1	2	5	5	1	1		2	1	2	2	1	2	2		0	3	1	4	4	1		3		1	2	2	2	1	2	2					0	0	1	16	2	16	1	1	31	16	1
443	7	2	1	1	2	5	5	1	1		1	3	2	2	0	1	1		0	2	1	4	4	1	3	3	16	1	1	2	1	1	2	2					0	0	1	16	2	16		1	24	16	1
443	7	2	1	1	2	5	5	1	1		1	1	2	2	0	1	1		0	2	1	4	4	1		3		1	1	2	1	1	2	2					0	0	1	16	2	16		1	24	16	1
443	51	3	1	1	2	5	5	1	2		1	1	2	2	0	2	2		0	3	1	4	4	1		3		1	3	1	1	2	2	2					0	0	2	12	6	13.1667		1	32	16	2
443	73	4	1	1	2	5	5	1	1		1	1	2	2	1	2	2		0	3	1	4	2	1	3	3	16	1	3	2	2	2	2	2					0	0	2	15	5	14.4	7	1	28	16	2
443	106	2	1	1	2	5	5	1	2		0	3	2	2	0	2	2	1	0	4	1	3	2	1	4	3	16	1	3	2	2	1	2	2					0	0	1	16	2	15		1	35	14	2
444	18	2	1	1	2	4	3	1	2		1	3	1	2	0	1	1		0	2	1	2	1	1	3	3	16	1	2	2	2	2	2	2					0	0	1	16	2	12		1	24	8	1
444	18	2	1	1	2	4	3	1	2		1	1	1	2	0	1	1		0	2	1	2	1	1		3		1	2	2	2	2	2	2					0	0	1	16	2	12		1	24	8	1
444	40	2	1	1	2	5	5	1			1	1	2	2	0	2	1		0	4	1	3	2	1	6	3	16	1	4	2	2	2	2	2					0	0	1	16	2	15		1	38	14	2
444	73	4	1	1	2	5	5	1	2		0	2	2	2	0	2	2	1	0	4	1	2	2	1	3	3	16	1	1	2	1	1	2	2					0	0	4	12.25	8	10.6667		1	35	8	1
444	73	7	1	1	2	5	5	1			1	1	2	2	0	2	1		0	3	1	3	2	1		3		1	2	2	1	1	2	2					0	0	4	12.25	8	10.6667		1	28	13	1
444	106	4	1	1	2	5	4	1			2	1	1	2	0	2	1		0	3	2		2	1	5	2	5	1	4	2	1	2	2	2					0	0	2	4.66667	4	3.42857		1	27		2
444	106	4	1	1	2	5	4	1			2	1	1	2	0	2	1		0	3	2		2	1		2		1	4	2	1	2	2	2					0	0	2	4.66667	4	3.42857		1	27		2
445	8	2	1	1	2	5	4	1	2		1	1	2	2	0	2		2	0	3	1	2	1	1	4	3	10	1	2	2	1	2	2	2					0	0	1	10	2	9		1	26	8	1
445	8	2	1	1	2	5	4	1	2		1	3	2	2	0	2		2	0	3	1	2	1	1		3		1	2	2	1	2	2	2					0	0	1	10	2	9		1	26	8	1
445	38	4	1	1	2	5	5	1			1	1	2	2	0	1	1		0	3	1	2	2	1	3	3	14	1	1	2	1	2	2	2					0	0	2	11	6	9.33333		1	25	8	1
445	57	2	1	1	2	5	4	1	1		1	3	2	2	0	1	1		0	4	1	3	2	1	4	3	12	1	1	2	2	1	2	2					0	0	1	12	2	12		1	40	12	1
445	57	2	1	1	2	5	4	1	1		1	1	2	2	0	1	1		0	4	1	3	2	1		3		1	1	2	2	1	2	2					0	0	1	12	2	12		1	40	12	1
445	67	3	1	1	2	4	3	1	1		1	3	2	2	0	2	1		0	4	1	2	2	1	4	3	12	1	2	2	1	2	2	2					0	0	2	11	3	10.6667		1	38	10	1
445	67	3	1	1	2	4	3	1	1		1	1	2	2	0	2	1		0	4	1	2	2	1		3		1	2	2	1	2	2	2					0	0	2	11	3	10.6667		1	38	10	1
445	77	4	1	1	2	5	5	1			2	1	2	2	0	1			0	3	1	3	1	1	4	3	12	1	2	2	1	1	2	2					0	0	2	10	4	9.2		1	31	12	1
445	77	4	1	1	2	5	5	1			2	1	2	2	0	1			0	3	1	3	1	1		3		1	2	2	1	1	2	2					0	0	2	10	4	9.2		1	31	12	1
446	36	4	1	1	2	5	5	1	1		1	3	2	2	0	2	1		0	3	1	4	1	1	3	3	16	1	1	1	1	1	2	2					0	0	2	16	6	15.8333		1	28	16	1
446	36	4	1	1	2	5	5	1	1		1	1	2	2	0	2	1		0	3	1	4	1	1		3		1	1	1	1	1	2	2					0	0	2	16	6	15.8333		1	28	16	1
446	91	3	1	1	2	5	5	1			1	1	2	2	0	1	1		0	3	1	4	1	1	3	3	16	1	2	1	2	1	2	2					0	0	2	16	5	16		1	31	16	1
[truncated: 6,359 more rows]
[truncated: 12 more columns]
